# Supplementary material for: Heavy-Atom Free spiro Organoboron Complexes As Triplet Excited States Photosensitizers for Singlet Oxygen Activation
Source: J Org Chem. 2021 Sep 1;86(18):12714–22. doi: 10.1021/acs.joc.1c01254 (PMC8453631; doi:10.1021/acs.joc.1c01254)
Supplement: Supplementary file 2 — jo1c01254_si_002.xyz [file jo1c01254_si_002.xyz]

73
Bf_A1_S0
C       0.114600    9.151100   12.028000
C      -0.458300    8.018700   12.609200
H      -0.572800    7.955400   13.691300
C      -0.893800    6.947200   11.811200
H      -1.339000    6.068400   12.272800
C      -0.755600    7.008200   10.419200
H      -1.093200    6.177800    9.803300
C      -0.183300    8.136100    9.814800
H      -0.080200    8.174000    8.732000
C       0.247400    9.197800   10.618100
C       0.873400   10.471800   10.190500
C       1.167900   10.894300    8.889200
H       0.939500   10.266300    8.030200
C       1.766200   12.147000    8.694800
H       1.998800   12.484300    7.687300
C       2.065000   12.964300    9.791700
H       2.529300   13.935300    9.632500
C       1.765400   12.531000   11.094500
H       2.003900   13.179500   11.937500
C       1.169600   11.287500   11.310700
C       1.965000   10.702300   15.009200
C       3.216300   10.275300   15.568500
C       3.889000    9.585300   14.557900
C       3.051800    9.593900   13.409500
C      -0.249200   11.742600   14.835200
C      -1.438300   12.456900   15.204500
C      -2.260300   12.471700   14.075600
C      -1.572400   11.780700   13.041800
C       0.903200   11.427800   15.573700
C       5.238000    8.918600   14.647600
H       5.870300    9.461800   15.359800
H       5.754300    8.992100   13.682600
C       5.170800    7.437400   15.068600
H       4.704200    7.331200   16.055200
H       6.176300    7.001600   15.118500
H       4.581300    6.849600   14.354900
C      -3.615800   13.117200   13.940200
H      -4.132200   13.095400   14.907100
H      -4.242600   12.527100   13.260400
C      -3.561800   14.572700   13.435800
H      -2.983800   15.204000   14.121100
H      -4.571600   14.993600   13.354600
H      -3.089100   14.631800   12.448100
C       1.002200   11.876900   16.998700
C       0.571800   11.040400   18.038100
H       0.164100   10.059900   17.804900
C       0.663300   11.460100   19.368100
H       0.325200   10.802400   20.164700
C       1.188300   12.720500   19.672400
H       1.260200   13.046800   20.706600
C       1.620300   13.558900   18.639300
H       2.029800   14.539800   18.866900
C       1.526600   13.139500   17.309400
H       1.862300   13.793800   16.508700
B       0.707300   10.527400   12.683600
N       1.905400   10.263000   13.674900
N      -0.374500   11.340800   13.493600
C       3.748500   10.490700   16.958000
H       3.778200   11.549900   17.232200
H       4.765100   10.096400   17.039300
H       3.138400    9.985000   17.714400
C      -1.784800   13.089200   16.523700
H      -1.741600   12.374100   17.351200
H      -2.796900   13.501700   16.491700
H      -1.103700   13.908700   16.777900
C      -2.074200   11.563300   11.650200
H      -2.109300   10.499500   11.395100
H      -1.427200   12.048700   10.911500
H      -3.079800   11.974800   11.541200
C       3.366300    8.959500   12.092700
H       3.310700    9.682100   11.272600
H       2.661600    8.154000   11.858600
H       4.372200    8.534800   12.107200

73
Bf_A1_S1
C       0.069300    9.182000   12.031500
C      -0.562200    8.078900   12.606600
H      -0.693500    8.023000   13.685100
C      -1.031700    7.036600   11.802000
H      -1.523500    6.179700   12.255000
C      -0.878400    7.074300   10.393200
H      -1.252900    6.250000    9.793500
C      -0.256800    8.151500    9.785700
H      -0.139300    8.180100    8.706300
C       0.218200    9.207400   10.600100
C       0.888500   10.412600   10.173000
C       1.215100   10.792900    8.849400
H       0.965000   10.156500    8.005700
C       1.863900   11.998900    8.647500
H       2.127100   12.316400    7.642900
C       2.190000   12.830300    9.748500
H       2.699300   13.772500    9.563700
C       1.867100   12.455100   11.055900
H       2.129400   13.113000   11.881600
C       1.214000   11.246600   11.300100
C       1.971000   10.693200   14.996500
C       3.229700   10.294700   15.518300
C       3.889200    9.564800   14.493800
C       3.045700    9.543500   13.376200
C      -0.255100   11.753900   14.814000
C      -1.456600   12.422900   15.166100
C      -2.255300   12.482400   13.993100
C      -1.549800   11.844900   12.965100
C       0.900800   11.429900   15.581900
C       5.242800    8.911900   14.601700
H       5.930800    9.573000   15.146100
H       5.681900    8.787900   13.604600
C       5.219400    7.540500   15.306900
H       4.823400    7.627400   16.325700
H       6.229400    7.115400   15.370500
H       4.585300    6.831100   14.761300
C      -3.607500   13.136400   13.874600
H      -4.206400   12.914000   14.768300
H      -4.163000   12.704200   13.033700
C      -3.546500   14.666700   13.693500
H      -3.032600   15.143600   14.536600
H      -4.555300   15.093800   13.625600
H      -3.002800   14.930600   12.778200
C       0.991200   11.864300   17.006200
C       0.803800   10.947900   18.055800
H       0.587300    9.908900   17.818100
C       0.885900   11.351700   19.391500
H       0.732600   10.625100   20.186100
C       1.163200   12.686900   19.706300
H       1.229400   13.003100   20.744400
C       1.354500   13.611400   18.673200
H       1.573100   14.651100   18.906100
C       1.266600   13.202100   17.339600
H       1.417000   13.925800   16.541800
B       0.713000   10.539900   12.696500
N       1.885400   10.232800   13.669600
N      -0.340400   11.393400   13.456500
C       3.825500   10.570200   16.873300
H       3.648400   11.596400   17.208200
H       4.909800   10.415100   16.848100
H       3.426200    9.911300   17.656600
C      -1.880600   12.971800   16.502400
H      -1.632100   12.300000   17.329300
H      -2.965000   13.127900   16.520100
H      -1.414300   13.939500   16.733500
C      -1.994700   11.654800   11.550300
H      -2.099100   10.595900   11.277200
H      -1.297000   12.097900   10.827300
H      -2.967400   12.129100   11.396600
C       3.314600    8.892600   12.057200
H       3.343900    9.611800   11.227400
H       2.555400    8.143300   11.796300
H       4.280800    8.382200   12.081300

73
Bf_A1_S2
C       0.030900    9.201300   12.119400
C      -0.609800    8.157800   12.789600
H      -0.711200    8.180800   13.873700
C      -1.128200    7.068100   12.074900
H      -1.626400    6.258900   12.603500
C      -1.008200    7.012400   10.674200
H      -1.412300    6.162600   10.130100
C      -0.372800    8.042400    9.977900
H      -0.285000    7.990300    8.895300
C       0.142300    9.129100   10.699600
C       0.842300   10.309500   10.174900
C       1.132900   10.611300    8.836200
H       0.837500    9.944300    8.029900
C       1.817200   11.792800    8.545400
H       2.050200   12.041600    7.513300
C       2.206400   12.662900    9.580500
H       2.738400   13.579900    9.338900
C       1.911100   12.355200   10.917100
H       2.218900   13.043300   11.703000
C       1.227200   11.182500   11.235700
C       1.977700   10.722400   14.968100
C       3.276000   10.361800   15.502500
C       3.948500    9.667300   14.487900
C       3.098100    9.624000   13.361500
C      -0.248400   11.758600   14.781600
C      -1.495000   12.401900   15.144200
C      -2.221900   12.563100   13.956900
C      -1.453800   12.015000   12.905000
C       0.881200   11.404400   15.576000
C       5.322900    9.053800   14.580400
H       5.968400    9.694800   15.194400
H       5.793000    9.029900   13.590300
C       5.332200    7.631100   15.174300
H       4.908900    7.625300   16.185800
H       6.355400    7.239000   15.231200
H       4.738600    6.943400   14.559800
C      -3.565200   13.232600   13.813200
H      -4.183900   13.001100   14.689700
H      -4.105600   12.814500   12.955900
C      -3.485300   14.764200   13.656000
H      -2.990800   15.222400   14.520800
H      -4.488500   15.199900   13.567200
H      -2.915100   15.039000   12.760500
C       0.929700   11.763600   17.019500
C       0.818100   10.774100   18.013300
H       0.688800    9.736100   17.716300
C       0.862800   11.108300   19.369200
H       0.767700   10.327900   20.120400
C       1.027000   12.442200   19.760200
H       1.064100   12.703300   20.814800
C       1.143300   13.437100   18.782600
H       1.276000   14.475900   19.075300
C       1.092200   13.100200   17.427700
H       1.186400   13.877800   16.673500
B       0.735300   10.572000   12.666700
N       1.916400   10.284300   13.656600
N      -0.274300   11.506000   13.419200
C       3.838000   10.681200   16.855300
H       3.629600   11.713200   17.157000
H       4.923900   10.542300   16.858500
H       3.427500   10.040500   17.648700
C      -1.965500   12.803400   16.510400
H      -1.755200   12.035800   17.262700
H      -3.046200   12.979200   16.502600
H      -1.490500   13.726600   16.871400
C      -1.814400   12.036500   11.451300
H      -1.834800   11.038900   11.001200
H      -1.115300   12.644800   10.865400
H      -2.807800   12.474000   11.329500
C       3.400000    8.939600   12.062900
H       3.460700    9.635100   11.219700
H       2.648800    8.182900   11.810800
H       4.363300    8.430100   12.137300

73
Bf_A1_T
C      -2.213200   -0.101800    1.236300
C      -2.028300   -0.214300    2.614500
H      -1.024300   -0.250000    3.031800
C      -3.131300   -0.281800    3.470700
H      -2.981800   -0.368900    4.543600
C      -4.454500   -0.238600    2.963400
H      -5.292100   -0.293200    3.652400
C      -4.678500   -0.127900    1.602000
H      -5.692300   -0.094900    1.213700
C      -3.561800   -0.058800    0.734900
C      -3.573100    0.058800   -0.703900
C      -4.703400    0.127700   -1.553100
H      -5.710800    0.093800   -1.148700
C      -4.501000    0.239600   -2.917800
H      -5.349500    0.294200   -3.593400
C      -3.186200    0.284500   -3.446000
H      -3.053800    0.372700   -4.521100
C      -2.069700    0.216900   -2.607500
H      -1.072400    0.253800   -3.040600
C      -2.232700    0.102800   -1.226600
C       1.176700   -1.227300   -0.154200
C       1.634800   -2.554400   -0.363900
C       0.483800   -3.384300   -0.422800
C      -0.640500   -2.564000   -0.267700
C       1.177200    1.227700    0.141100
C       1.635600    2.554800    0.349900
C       0.485100    3.386200    0.401100
C      -0.639300    2.566600    0.243000
C       1.885700   -0.000300   -0.004100
C       0.478100   -4.880900   -0.596800
H       1.234400   -5.170600   -1.339100
H      -0.482200   -5.208400   -1.012700
C       0.745800   -5.661500    0.706200
H       1.718600   -5.392300    1.134600
H       0.743800   -6.743500    0.522200
H      -0.022500   -5.442600    1.457800
C       0.480900    4.883300    0.570500
H       1.230900    5.173600    1.318900
H      -0.482500    5.214200    0.976400
C       0.762300    5.659200   -0.732300
H       1.738400    5.386800   -1.150800
H       0.760800    6.741900   -0.551600
H       0.000500    5.439500   -1.490300
C       3.377500   -0.001300    0.000900
C       4.097300   -0.440700    1.125700
H       3.551500   -0.781000    2.002800
C       5.495100   -0.441400    1.134700
H       6.029600   -0.781800    2.018600
C       6.205300   -0.004400    0.010700
H       7.292500   -0.005600    0.014500
C       5.503900    0.434400   -1.118100
H       6.045300    0.773700   -1.998200
C       4.106000    0.436700   -1.118900
H       3.567300    0.778400   -1.999800
B      -1.139700    0.000600   -0.003700
N      -0.229600   -1.254400   -0.113600
N      -0.228900    1.256200    0.093300
C       3.045000   -3.057700   -0.522400
H       3.655500   -2.403000   -1.151300
H       3.042300   -4.050300   -0.986200
H       3.573600   -3.153900    0.436000
C       3.045400    3.057100    0.514400
H       3.651800    2.403600    1.148500
H       3.041200    4.051000    0.975300
H       3.579300    3.150000   -0.441400
C      -2.072100    2.994300    0.235800
H      -2.650600    2.552900    1.058800
H      -2.588200    2.718600   -0.693400
H      -2.139200    4.080700    0.335400
C      -2.073400   -2.991200   -0.263000
H      -2.651400   -2.546500   -1.084400
H      -2.589700   -2.719000    0.667200
H      -2.141000   -4.077200   -0.366800

66
Bf_A2_S0
N       3.380300    6.540000    3.210300
N       5.661700    7.507700    2.742600
C       2.272900    5.760300    3.194300
C       5.477600    8.373000    3.834300
C       3.262100    7.435000    4.287200
C       1.420000    6.106400    4.274500
C       2.001900    4.703900    2.170300
H       2.123000    5.086800    1.152600
H       0.979900    4.332100    2.275200
H       2.683300    3.852500    2.278200
C       6.903300    7.723900    2.245600
C       4.071000    6.964800    0.657500
C       4.271100    8.377400    4.559000
C       2.031900    7.153700    4.968600
C       6.685300    9.123700    4.018000
C       7.460400    7.027600    1.044100
H       7.625800    5.961200    1.233800
H       8.415700    7.473800    0.758700
H       6.783000    7.100700    0.187900
C       7.572200    8.705700    3.021300
C       5.126100    5.046000    1.840400
C       3.477400    8.127800    0.162500
H       3.261300    8.961100    0.831100
C       4.336900    5.902600   -0.242900
C       0.116800    5.426900    4.610800
H      -0.415500    5.167300    3.687000
H      -0.539100    6.129300    5.138000
C       8.976500    9.200700    2.785000
H       9.582200    8.403200    2.338400
H       9.453800    9.427400    3.746300
C       5.704300    4.077800    2.662400
H       5.839900    4.271100    3.726500
C       1.480400    7.776000    6.223200
H       2.232500    7.853200    7.014800
H       0.658100    7.171600    6.615500
H       1.082600    8.785300    6.052300
C       4.015100    6.006500   -1.601400
H       4.220400    5.189400   -2.290400
C       7.022400   10.128700    5.085600
H       6.527500   11.095300    4.922200
H       8.098700   10.323000    5.094600
H       6.743500    9.785700    6.087000
C       4.965300    4.759900    0.462700
C       5.952700    2.575700    0.768500
H       6.273800    1.620100    0.360000
C       6.118500    2.843900    2.132800
H       6.568300    2.094700    2.780800
C       9.050300   10.451200    1.886700
H       8.622300   10.252100    0.896900
H      10.090900   10.770200    1.749100
H       8.494100   11.286100    2.329300
C       3.420000    7.183200   -2.076200
H       3.166400    7.273500   -3.130000
C       4.048600    9.419500    5.628600
H       4.399900    9.073200    6.609700
H       2.993100    9.666900    5.724100
H       4.577300   10.342000    5.395500
C       3.151000    8.241500   -1.199500
H       2.688700    9.151600   -1.575800
C       5.374000    3.534600   -0.074700
H       5.249400    3.316700   -1.133800
B       4.558300    6.543100    2.163500
C       0.281600    4.154900    5.465700
H       0.895800    3.407900    4.948900
H      -0.694000    3.701800    5.680900
H       0.768600    4.384100    6.421100

66
Bf_A2_S1
N       3.363900    6.588000    3.170800
N       5.637000    7.540000    2.700100
C       2.236600    5.818700    3.133800
C       5.498400    8.359800    3.843700
C       3.275600    7.432900    4.301600
C       1.416900    6.122900    4.253400
C       1.941000    4.840600    2.052600
H       1.941600    5.316700    1.061500
H       0.963100    4.379100    2.209400
H       2.692900    4.040300    2.003400
C       6.878100    7.759800    2.174500
C       4.069700    6.940800    0.611600
C       4.280700    8.400700    4.579600
C       2.069500    7.121700    4.999500
C       6.725100    9.062000    4.042800
C       7.365500    7.116400    0.924900
H       7.390000    6.020600    1.007400
H       8.371800    7.463500    0.679600
H       6.709400    7.339800    0.071300
C       7.579400    8.691400    2.986200
C       5.114400    5.062200    1.855900
C       3.478400    8.085300    0.071300
H       3.254400    8.939400    0.709400
C       4.346000    5.846400   -0.257800
C       0.109000    5.460600    4.589000
H      -0.432100    5.209800    3.668000
H      -0.531400    6.168700    5.129200
C       8.973400    9.198300    2.744300
H       9.537600    8.476700    2.142400
H       9.507500    9.273600    3.701100
C       5.688300    4.115100    2.706600
H       5.815800    4.336300    3.765800
C       1.573300    7.677600    6.307900
H       2.382600    7.818900    7.031300
H       0.851400    6.991300    6.762500
H       1.064600    8.646200    6.198800
C       4.035900    5.905300   -1.627000
H       4.248900    5.067000   -2.286400
C       7.108600    9.973800    5.177000
H       6.756600   11.006100    5.038000
H       8.198900   10.024600    5.268800
H       6.718600    9.626600    6.138800
C       4.964900    4.735100    0.479000
C       5.951700    2.563200    0.848000
H       6.278600    1.596600    0.472800
C       6.106000    2.871900    2.210600
H       6.552300    2.139400    2.879400
C       9.022400   10.575400    2.047400
H       8.547100   10.533800    1.060300
H      10.061200   10.901600    1.912500
H       8.500900   11.335700    2.640300
C       3.445600    7.061600   -2.139200
H       3.199800    7.122200   -3.196500
C       4.037600    9.486600    5.597700
H       4.357200    9.217800    6.615700
H       2.976100    9.738400    5.651000
H       4.570000   10.400600    5.325100
C       3.166600    8.150200   -1.294100
H       2.706500    9.045200   -1.706700
C       5.380800    3.491800   -0.024800
H       5.264400    3.245800   -1.077800
B       4.541000    6.573400    2.139600
C       0.260200    4.179000    5.437500
H       0.849000    3.422000    4.906600
H      -0.723600    3.749100    5.663500
H       0.765700    4.392200    6.386700

66
Bf_A2_T
N       3.387700    6.538500    3.214700
N       5.650500    7.497200    2.753600
C       2.269900    5.710100    3.227000
C       5.450200    8.375600    3.796400
C       3.254400    7.444600    4.244200
C       1.428600    6.067200    4.316300
C       2.018200    4.636600    2.225100
H       2.141700    5.003100    1.200600
H       1.000100    4.254000    2.332400
H       2.711000    3.794800    2.347500
C       6.942700    7.689600    2.274900
C       4.052500    6.998500    0.650300
C       4.209600    8.468700    4.481500
C       2.027600    7.132400    4.976500
C       6.693500    9.111100    4.024400
C       7.511700    6.963400    1.104600
H       7.672600    5.900600    1.323400
H       8.471600    7.400500    0.819600
H       6.843500    7.011000    0.238200
C       7.596600    8.676900    3.061100
C       5.105900    5.055600    1.794700
C       3.461500    8.171500    0.173800
H       3.252700    8.996200    0.855400
C       4.307900    5.949600   -0.269400
C       0.151300    5.363500    4.694100
H      -0.408500    5.098900    3.788000
H      -0.493400    6.053100    5.250700
C       9.012500    9.149900    2.862700
H       9.622900    8.338100    2.449600
H       9.456900    9.391500    3.835900
C       5.685000    4.071000    2.596800
H       5.827800    4.246900    3.663200
C       1.534200    7.768300    6.244800
H       2.348900    7.947100    6.954200
H       0.806300    7.117700    6.738400
H       1.039200    8.733600    6.072700
C       3.979400    6.075000   -1.624500
H       4.177100    5.267400   -2.326900
C       6.986500   10.088200    5.125900
H       6.588900   11.091300    4.920500
H       8.067400   10.196600    5.259400
H       6.565800    9.764800    6.083400
C       4.935700    4.792200    0.413900
C       5.915700    2.599200    0.677500
H       6.230200    1.649100    0.251500
C       6.090900    2.844200    2.045200
H       6.541600    2.082500    2.677900
C       9.125100   10.383800    1.945000
H       8.728100   10.171100    0.945300
H      10.172500   10.690200    1.836700
H       8.562900   11.230600    2.355700
C       3.387200    7.261400   -2.078600
H       3.128300    7.368700   -3.129600
C       3.900300    9.634200    5.394800
H       4.179000    9.473100    6.445900
H       2.833000    9.866300    5.376200
H       4.417000   10.536100    5.058700
C       3.128100    8.307600   -1.184500
H       2.668200    9.225500   -1.544700
C       5.335800    3.574100   -0.146400
H       5.203900    3.373800   -1.208000
B       4.546900    6.549800    2.147800
C       0.373300    4.090300    5.534800
H       0.980600    3.356900    4.991500
H      -0.585800    3.619600    5.782500
H       0.890600    4.324200    6.472700

61
Bf_A3_S0
N       8.721100    2.560000    1.256100
N       6.471800    3.520400    0.627300
C       9.542100    2.444900    3.409500
C       8.539700    3.105600   -2.336000
C       8.430700    2.862300    2.601800
C       6.944400    3.774700    4.396300
C       7.216000    3.468500    2.956400
C       9.025900    5.091100   -1.041400
H       9.003700    5.650300   -0.106000
C       9.749500    2.532100    4.894800
H       9.713500    3.564300    5.258800
H      10.730500    2.117700    5.149000
H       8.991300    1.972500    5.452900
C       5.200400    3.831600   -1.538900
H       5.982800    4.373600   -2.080500
H       4.230700    4.254800   -1.815700
H       5.234800    2.791500   -1.880200
C       8.493100    3.802400   -1.103100
C       7.928600    1.761200   -2.203700
C       6.249600    3.792800    1.992200
C      10.466600    1.904000    2.526100
H      11.432400    1.485100    2.782000
C       9.596600    5.684600   -2.180100
H      10.009500    6.689500   -2.123100
C       5.380800    3.932900   -0.058800
C       7.171300   -0.438200   -2.858600
H       7.053900   -1.208100   -3.617900
C       7.783400    0.778700   -3.189500
H       8.137400    0.945900   -4.204900
C       9.945200    1.984600    1.217100
C       7.467900    1.545900   -0.881300
C       7.314800    5.013200    4.939200
H       7.801200    5.753200    4.308600
C       9.106100    3.688100   -3.475500
H       9.141200    3.151400   -4.421600
C       4.438700    4.474900    0.841400
H       3.474300    4.879000    0.557900
C       9.635100    4.983400   -3.391400
H      10.077300    5.444600   -4.271700
C       4.232900    4.881300    3.353900
H       4.062000    4.076900    4.077100
H       3.258400    5.288200    3.064400
H       4.785200    5.667800    3.879000
C       4.955600    4.400100    2.127900
C       6.711200   -0.665900   -1.555900
H       6.237400   -1.613000   -1.307100
C       6.317500    2.826400    5.216900
H       6.027600    1.864100    4.802400
C       6.861500    0.327200   -0.573000
H       6.497900    0.134600    0.436300
C       6.064700    3.112500    6.561500
H       5.578000    2.369200    7.187600
C      10.638400    1.508700   -0.018400
H      10.067800    0.723000   -0.525000
H      11.619600    1.106200    0.248600
H      10.780700    2.319200   -0.741000
C       6.436600    4.349500    7.098400
H       6.240200    4.571800    8.143900
B       7.777000    2.866600    0.030700
C       7.062200    5.299000    6.283800
H       7.354300    6.262600    6.693300

61
Bf_A3_S1
N      -0.142300   -1.259000   -0.019400
N      -0.141700    1.259700    0.018600
C       1.726700   -2.578900    0.027400
C      -3.481500    0.006600   -0.718600
C       1.265000   -1.235600   -0.000700
C       3.465800   -0.000600    0.000400
C       1.972100   -0.000100    0.001100
C      -1.963500    0.033700   -2.617600
H      -0.964300    0.041500   -3.046800
C       3.129700   -3.123700    0.069700
H       3.681100   -2.954700   -0.864300
H       3.094600   -4.206900    0.237200
H       3.732900   -2.683100    0.871400
C      -1.976600    3.044800    0.027200
H      -2.545700    2.711800   -0.850500
H      -1.990600    4.139600    0.031400
H      -2.527700    2.704700    0.913400
C      -2.134900    0.016100   -1.234300
C      -3.481000   -0.009200    0.720300
C       1.265600    1.235700    0.001400
C       0.572700   -3.391900    0.012800
H       0.557900   -4.476500    0.026000
C      -3.075700    0.041000   -3.464400
H      -2.936900    0.054700   -4.542100
C      -0.553400    2.580000    0.011900
C      -4.394500   -0.031700    2.946300
H      -5.236400   -0.038400    3.631800
C      -4.607400   -0.017900    1.580900
H      -5.617200   -0.012900    1.181700
C      -0.554600   -2.579200   -0.014200
C      -2.134100   -0.014200    1.235000
C       4.188300   -0.195900   -1.188800
H       3.645000   -0.347100   -2.118800
C      -4.608500    0.012900   -1.578500
H      -5.618000    0.004000   -1.178700
C       0.574200    3.392200   -0.014800
H       0.559900    4.476800   -0.029000
C      -4.396500    0.030200   -2.944000
H      -5.238800    0.035600   -3.629000
C       3.131200    3.122700   -0.066800
H       3.680400    2.953800    0.868500
H       3.097300    4.205800   -0.234900
H       3.736000    2.681200   -0.866900
C       1.727900    2.578700   -0.027200
C      -3.073400   -0.036600    3.465900
H      -2.933800   -0.047400    4.543500
C       4.190100    0.194500    1.188600
H       3.648200    0.346100    2.119400
C      -1.961700   -0.027700    2.618300
H      -0.962200   -0.031200    3.046800
C       5.588400    0.193400    1.191700
H       6.127200    0.343600    2.124400
C      -1.977700   -3.043800   -0.031700
H      -2.547800   -2.712300    0.846000
H      -1.991800   -4.138600   -0.037600
H      -2.528100   -2.702100   -0.917900
C       6.292800   -0.001300   -0.001600
H       7.380000   -0.001700   -0.002300
B      -1.049900    0.000700   -0.000000
C       5.586600   -0.195500   -1.193800
H       6.124000   -0.346100   -2.127300

61
Bf_A3_S2
N      -0.153400   -1.247800   -0.239200
N      -0.152400    1.265200   -0.134800
C       1.702700   -2.600900   -0.004500
C      -3.543200    0.014000   -0.615500
C       1.236500   -1.227700   -0.075600
C       3.439200   -0.003000    0.118400
C       1.956400   -0.003400   -0.008200
C      -2.207500    0.113300   -2.629600
H      -1.242400    0.141100   -3.134700
C       3.088000   -3.132000    0.219300
H       3.741100   -2.992700   -0.652800
H       3.033200   -4.205600    0.426500
H       3.592800   -2.643600    1.060600
C      -1.951700    3.080100   -0.257000
H      -2.474400    2.733400   -1.155400
H      -1.937600    4.171700   -0.264200
H      -2.548100    2.748400    0.603200
C      -2.269000    0.053400   -1.239200
C      -3.404000   -0.040800    0.857100
C       1.244400    1.227000   -0.087000
C       0.571600   -3.390600   -0.160400
H       0.535800   -4.473800   -0.161100
C      -3.387700    0.136200   -3.392200
H      -3.332400    0.181700   -4.476800
C      -0.544500    2.579600   -0.193800
C      -4.076000   -0.127200    3.169200
H      -4.859200   -0.159100    3.922800
C      -4.423000   -0.083300    1.815700
H      -5.472900   -0.081300    1.526900
C      -0.558800   -2.558200   -0.302600
C      -2.034500   -0.042900    1.229000
C       4.256600   -0.329600   -0.978700
H       3.796300   -0.579100   -1.931100
C      -4.724900    0.035100   -1.364900
H      -5.701000    0.009600   -0.883400
C       0.605600    3.396600   -0.201000
H       0.585200    4.478000   -0.268300
C      -4.640300    0.097400   -2.759000
H      -5.551800    0.115900   -3.351600
C       3.146800    3.099500   -0.196000
H       3.666400    2.989700    0.765600
H       3.139700    4.163900   -0.451700
H       3.758400    2.570900   -0.936000
C       1.735500    2.592100   -0.149900
C      -2.726000   -0.127100    3.555700
H      -2.466800   -0.161000    4.610900
C       4.055300    0.329700    1.338200
H       3.437500    0.578600    2.197200
C      -1.711500   -0.084100    2.585500
H      -0.668300   -0.087600    2.900500
C       5.447700    0.333400    1.458700
H       5.905300    0.586100    2.412100
C      -1.956500   -3.042300   -0.513700
H      -2.665200   -2.610100    0.199200
H      -1.974600   -4.129300   -0.410000
H      -2.326300   -2.789100   -1.517500
C       6.250200    0.007400    0.359700
H       7.333200    0.011400    0.452500
B      -1.095200    0.007200   -0.109100
C       5.649000   -0.323200   -0.860000
H       6.264200   -0.571200   -1.721600

61
Bf_A3_T
N       8.703300    2.551400    1.267300
N       6.471700    3.505000    0.643400
C       9.568100    2.421000    3.402600
C       8.543200    3.116100   -2.332400
C       8.426200    2.851000    2.579700
C       6.945500    3.788600    4.414500
C       7.211600    3.471100    2.976400
C       9.023100    5.093300   -1.023800
H       8.997600    5.646400   -0.084700
C       9.755200    2.523300    4.885000
H       9.712900    3.560100    5.238000
H      10.732000    2.110500    5.158000
H       8.986400    1.972500    5.439100
C       5.185800    3.804300   -1.550000
H       5.980400    4.330000   -2.091600
H       4.223100    4.232000   -1.843900
H       5.216300    2.758900   -1.878200
C       8.491800    3.804000   -1.094200
C       7.933500    1.769200   -2.210900
C       6.254600    3.777700    1.972800
C      10.484900    1.877400    2.519800
H      11.450000    1.456300    2.774900
C       9.596300    5.695500   -2.156900
H      10.007700    6.700600   -2.092400
C       5.347900    3.924500   -0.075000
C       7.181600   -0.426600   -2.883400
H       7.067500   -1.191200   -3.648600
C       7.792800    0.793800   -3.204100
H       8.149200    0.968300   -4.217600
C       9.965800    1.952800    1.215800
C       7.469700    1.544900   -0.890900
C       7.315400    5.030200    4.957500
H       7.800600    5.765600    4.319700
C       9.111700    3.706500   -3.466600
H       9.150300    3.176400   -4.416400
C       4.412800    4.467200    0.823200
H       3.447500    4.868800    0.539000
C       9.638900    5.002200   -3.372600
H      10.082900    5.469700   -4.248600
C       4.227300    4.874900    3.341700
H       4.070300    4.067800    4.066400
H       3.248400    5.284000    3.070900
H       4.791000    5.657600    3.862500
C       4.927100    4.398900    2.106200
C       6.718200   -0.664300   -1.583700
H       6.245200   -1.614100   -1.343200
C       6.320300    2.853600    5.255900
H       6.027300    1.887400    4.851500
C       6.864500    0.322400   -0.593800
H       6.498400    0.122200    0.413400
C       6.071400    3.148200    6.599800
H       5.586200    2.410300    7.234000
C      10.632800    1.476500   -0.027000
H      10.053900    0.688200   -0.522400
H      11.619700    1.076600    0.222600
H      10.758500    2.283900   -0.757300
C       6.445600    4.389100    7.126500
H       6.253100    4.620300    8.171200
B       7.773500    2.859500    0.032400
C       7.069000    5.330500    6.300600
H       7.363500    6.297500    6.701000

45
Bf_B1_S0
S       4.382900    7.922100   16.204200
O       5.934400    8.399100   11.989700
N       4.951700    7.037700   13.839600
C       5.113000    8.098300   14.628900
C       4.259300    5.991400   14.466300
C       3.862400    6.302900   15.781900
C       3.162300    5.392600   16.577500
H       2.861200    5.650000   17.588000
C       4.671300    6.337800   11.211100
C       6.205000    9.373100   12.852900
C       6.884800    5.979300   12.301500
C       3.964000    4.727500   13.933700
H       4.265600    4.466200   12.928000
C       5.369900    5.271400   10.592600
C       5.817700    9.286200   14.215700
C       6.685900    5.053800   11.245400
C       3.410500    6.688600   10.726300
H       2.855800    7.508900   11.181000
C       6.843700   10.541700   12.396000
H       7.125000   10.602000   11.348800
C       3.269900    3.817700   14.727000
H       3.036600    2.836600   14.324000
C       2.840800    5.987700    9.650300
H       1.855800    6.262700    9.279900
C       6.099000   10.356900   15.092300
H       5.815300   10.285700   16.139100
C       3.540500    4.933000    9.051900
H       3.097400    4.392600    8.218500
C       8.070100    5.909600   13.037700
H       8.251200    6.601800   13.859500
C       7.107400   11.583800   13.276400
H       7.608400   12.476100   12.910400
C       2.868100    4.143400   16.034700
H       2.326100    3.415400   16.630800
C       6.740700   11.496800   14.633200
H       6.958200   12.313000   15.314700
B       5.607300    6.986100   12.364900
C       7.651900    4.090900   10.934400
H       7.496400    3.380800   10.124700
C       8.835900    4.043300   11.683100
H       9.592900    3.298400   11.448900
C       4.811500    4.569900    9.518400
H       5.347600    3.751300    9.042600
C       9.046400    4.946700   12.731300
H       9.967000    4.900800   13.308900

45
Bf_B1_S1
S       4.205300    7.982700   16.182200
O       6.342100    8.218300   12.170900
N       5.064500    6.974200   13.912900
C       5.051900    8.154900   14.639200
C       4.418300    5.933800   14.551300
C       3.876600    6.284900   15.814000
C       3.191800    5.366800   16.601800
H       2.785500    5.658700   17.565900
C       4.803300    6.451600   11.270400
C       6.309100    9.346100   12.911100
C       6.932700    5.786000   12.354600
C       4.253800    4.614100   14.086500
H       4.653300    4.309800   13.127800
C       5.387400    5.326400   10.606600
C       5.652700    9.352400   14.187500
C       6.635600    4.936400   11.242000
C       3.633100    7.009100   10.755400
H       3.180600    7.878400   11.226900
C       6.920900   10.494500   12.412600
H       7.405600   10.440900   11.441300
C       3.564900    3.693800   14.881300
H       3.440700    2.676800   14.518900
C       3.004400    6.411400    9.658200
H       2.061300    6.807400    9.291300
C       5.653400   10.571400   14.912800
H       5.165700   10.615800   15.883300
C       3.570700    5.280800    9.027400
H       3.072000    4.843400    8.167200
C       8.130800    5.603300   13.045000
H       8.392100    6.249600   13.879700
C       6.907000   11.689200   13.153100
H       7.386200   12.579500   12.757100
C       3.035900    4.055700   16.126600
H       2.503800    3.325000   16.728800
C       6.269900   11.716200   14.401800
H       6.251500   12.633700   14.984200
B       5.751900    6.916300   12.530100
C       7.497900    3.880400   10.883500
H       7.274700    3.239000   10.035600
C       8.661000    3.690200   11.618100
H       9.341400    2.884400   11.358100
C       4.761000    4.735500    9.490600
H       5.207300    3.884600    8.983700
C       8.976900    4.545000   12.698100
H       9.881800    4.363500   13.271800

45
Bf_B1_S2
S       4.194600    8.021100   16.151500
O       6.394900    8.216700   12.184700
N       5.098600    6.981900   13.904600
C       5.060400    8.176400   14.621100
C       4.446500    5.946100   14.554800
C       3.885900    6.315700   15.801900
C       3.193900    5.408800   16.599100
H       2.773900    5.718000   17.551800
C       4.804100    6.422600   11.286400
C       6.333900    9.349700   12.893200
C       6.926500    5.725900   12.364500
C       4.292800    4.617700   14.113600
H       4.707200    4.297000   13.166200
C       5.438400    5.393600   10.542500
C       5.651300    9.371000   14.162400
C       6.691000    4.983000   11.178000
C       3.543100    6.868600   10.915100
H       3.035300    7.646400   11.481100
C       6.944400   10.498800   12.383000
H       7.447100   10.431400   11.422100
C       3.598100    3.709300   14.914100
H       3.483500    2.685600   14.568200
C       2.943100    6.352800    9.751600
H       1.984400    6.744300    9.421200
C       5.625600   10.603700   14.865000
H       5.120400   10.661900   15.825300
C       3.587800    5.361300    8.993700
H       3.105300    4.964900    8.104600
C       8.006100    5.405600   13.176800
H       8.195900    5.954400   14.096500
C       6.902200   11.700600   13.101600
H       7.377700   12.591100   12.701700
C       3.050100    4.090600   16.147300
H       2.513700    3.367800   16.755000
C       6.239500   11.742100   14.342000
H       6.202200   12.670900   14.905100
B       5.793600    6.927900   12.525900
C       7.581700    3.970800   10.778200
H       7.397000    3.389700    9.878400
C       8.688300    3.689400   11.578700
H       9.383700    2.907600   11.285700
C       4.833400    4.871300    9.385400
H       5.307400    4.071900    8.821700
C       8.902000    4.399300   12.771900
H       9.781800    4.186900   13.373900

45
Bf_B1_T
S       4.219500    7.989400   16.183200
O       6.348400    8.236800   12.152200
N       5.076800    6.975000   13.895800
C       5.061900    8.161500   14.633300
C       4.436100    5.944900   14.539000
C       3.898200    6.300800   15.807600
C       3.216900    5.377700   16.595600
H       2.812100    5.664200   17.561400
C       4.786500    6.439100   11.272700
C       6.317100    9.342700   12.878200
C       6.933400    5.775100   12.355900
C       4.273600    4.621900   14.068900
H       4.674300    4.328100   13.107600
C       5.380300    5.347000   10.593900
C       5.652900    9.341900   14.180700
C       6.654900    4.953200   11.236400
C       3.574600    6.954100   10.814300
H       3.105900    7.797700   11.318800
C       6.927500   10.505400   12.378700
H       7.406700   10.450000   11.405500
C       3.592200    3.706400   14.861900
H       3.465500    2.688600   14.504500
C       2.943200    6.380200    9.698400
H       1.992900    6.776100    9.348000
C       5.658100   10.569600   14.906600
H       5.177500   10.618800   15.879300
C       3.534200    5.297100    9.036600
H       3.042600    4.857800    8.171900
C       8.095100    5.555500   13.095000
H       8.329900    6.180600   13.955200
C       6.910900   11.681900   13.116800
H       7.381400   12.581200   12.733600
C       3.065400    4.072300   16.115000
H       2.537100    3.338100   16.715700
C       6.268200   11.697100   14.386000
H       6.255000   12.617400   14.963800
B       5.763100    6.908200   12.497700
C       7.526000    3.919200   10.875600
H       7.315800    3.284500   10.017400
C       8.685000    3.705500   11.633100
H       9.367000    2.904000   11.359500
C       4.756100    4.774500    9.479900
H       5.207300    3.934600    8.956100
C       8.970400    4.516400   12.738200
H       9.871100    4.339700   13.321500

45
Bf_B2_S0
O       4.806300    2.491600   16.200800
O       6.343100    3.210200   12.466900
N       5.280700    1.746800   14.160200
C       4.594000    0.721200   14.823900
C       5.380500    2.755600   15.012200
C       4.302900    1.203500   16.102100
C       6.016000    4.001200   14.720000
C       5.582300    0.119400   10.902500
C       6.486900    4.159000   13.387500
C       3.235800   -0.811100   16.686200
H       2.700700   -1.432400   17.397800
C       4.205400   -0.565200   14.446400
H       4.421100   -0.958900   13.460100
C       3.521400   -1.318800   15.404400
H       3.200800   -2.325000   15.151700
C       6.900200   -0.178800   11.519100
C       7.091000    5.380900   13.034000
H       7.446900    5.508700   12.016100
C       4.966300    1.223200   11.542500
C       3.625800    0.478200   17.067200
H       3.414200    0.883500   18.050700
C       6.158200    5.038100   15.665200
H       5.790100    4.890300   16.676000
B       5.945900    1.778400   12.707700
C       3.700100   -0.095000    9.403900
H       3.205600   -0.600900    8.577800
C       3.715900    1.651100   11.092900
H       3.221900    2.498600   11.567300
C       7.176300    0.723100   12.577500
C       4.956300   -0.539700    9.838800
H       5.428600   -1.387600    9.346800
C       3.080200    0.995800   10.025000
H       2.105800    1.333600    9.679200
C       7.225600    6.392800   13.977800
H       7.699200    7.326900   13.687100
C       8.377800    0.588800   13.276900
H       8.616700    1.265500   14.097000
C       6.763400    6.230500   15.298800
H       6.878700    7.031200   16.022300
C       7.806300   -1.186700   11.172200
H       7.592600   -1.879500   10.360900
C       9.295100   -0.418600   12.933600
H      10.229600   -0.515600   13.481800
C       9.007500   -1.301000   11.885700
H       9.718600   -2.080800   11.623000

45
Bf_B2_S1
O       4.801800    2.460400   16.265400
O       6.326800    3.175900   12.492800
N       5.219000    1.732100   14.162000
C       4.575600    0.709300   14.835600
C       5.359900    2.779100   15.041600
C       4.313200    1.173000   16.138800
C       5.981200    3.996300   14.752100
C       5.574300    0.105400   10.921400
C       6.479700    4.163900   13.411900
C       3.270900   -0.876900   16.722300
H       2.761200   -1.507100   17.445100
C       4.185200   -0.582900   14.466100
H       4.378100   -0.974500   13.473800
C       3.526900   -1.361200   15.434600
H       3.212000   -2.367500   15.171800
C       6.848100   -0.192700   11.538300
C       7.100100    5.349200   13.038500
H       7.462600    5.444100   12.018000
C       4.961000    1.248000   11.536100
C       3.669800    0.422700   17.101700
H       3.484100    0.813000   18.097200
C       6.148000    5.071400   15.670700
H       5.778500    4.960600   16.685900
B       5.887900    1.793200   12.770400
C       3.744600   -0.093600    9.371000
H       3.248900   -0.592000    8.543300
C       3.764000    1.727900   11.009800
H       3.283100    2.602800   11.440600
C       7.144700    0.747300   12.583400
C       4.955700   -0.571000    9.845100
H       5.426000   -1.432600    9.380700
C       3.147700    1.051500    9.950800
H       2.188700    1.395700    9.573100
C       7.252200    6.404400   13.962000
H       7.737900    7.325700   13.654700
C       8.380300    0.667900   13.223500
H       8.646600    1.376400   14.004000
C       6.773100    6.251900   15.272400
H       6.887900    7.060900   15.989900
C       7.746900   -1.233300   11.208800
H       7.519000   -1.939500   10.416000
C       9.262500   -0.369400   12.903900
H      10.200200   -0.468200   13.443900
C       8.945500   -1.315200   11.897300
H       9.657200   -2.100600   11.661500

45
Bf_B2_T
O       4.686300    2.520000   16.216100
O       6.601300    3.084700   12.585300
N       5.372800    1.682400   14.214700
C       4.729300    0.674500   14.888000
C       5.340800    2.799900   15.031800
C       4.305800    1.201000   16.129200
C       5.890600    4.025200   14.706300
C       5.590700    0.184400   10.907900
C       6.551700    4.135000   13.397700
C       3.353200   -0.878200   16.732000
H       2.816300   -1.504000   17.438200
C       4.459000   -0.663900   14.556500
H       4.775900   -1.085200   13.609700
C       3.766100   -1.423000   15.500600
H       3.539300   -2.461700   15.279700
C       6.875100   -0.235600   11.514100
C       7.132900    5.345700   12.999100
H       7.611600    5.384800   12.024700
C       5.043400    1.292800   11.598000
C       3.619800    0.460800   17.071100
H       3.305700    0.889200   18.016800
C       5.866400    5.184800   15.537800
H       5.384900    5.131900   16.508700
B       6.045500    1.719300   12.817600
C       3.707000    0.182600    9.395400
H       3.183700   -0.243900    8.543000
C       3.833200    1.837500   11.170900
H       3.398200    2.692400   11.686600
C       7.206000    0.585400   12.619000
C       4.924700   -0.372500    9.810600
H       5.340500   -1.225000    9.278000
C       3.161300    1.281400   10.069400
H       2.214800    1.703800    9.740100
C       7.092600    6.459400   13.834200
H       7.543000    7.396500   13.524700
C       8.387100    0.348100   13.320700
H       8.660300    0.971100   14.171000
C       6.452700    6.359700   15.104000
H       6.424100    7.232300   15.751600
C       7.716200   -1.284900   11.127800
H       7.465800   -1.919100   10.280100
C       9.234500   -0.704400   12.936000
H      10.153100   -0.891900   13.487100
C       8.897800   -1.514200   11.845100
H       9.557200   -2.327200   11.550600

56
Bf_B3_S0
B       1.362100    3.061000    7.078200
O       1.690100    2.144000    8.216800
N      -0.126200    3.553100    7.345600
N      -2.208800    3.491300    8.116900
C       0.788600    1.330400    8.772600
C       1.243500    0.180600    9.443200
H       2.312800   -0.008200    9.469700
C       0.340700   -0.694300   10.036700
H       0.709700   -1.583900   10.540600
C      -1.039800   -0.444400    9.975500
H      -1.745700   -1.138500   10.421100
C      -1.503400    0.700300    9.338900
H      -2.569400    0.881600    9.293600
C      -0.606300    1.614500    8.745900
C      -0.996200    2.854200    8.097000
C      -0.788400    4.664100    6.832200
C      -0.367000    5.689800    5.976500
H       0.643400    5.719200    5.587100
C      -1.299600    6.673200    5.650800
H      -1.005400    7.482600    4.988900
C      -2.614400    6.644200    6.160500
H      -3.310000    7.431900    5.886400
C      -3.041600    5.622600    7.007700
H      -4.052700    5.593000    7.400000
C      -2.105200    4.635800    7.321600
C      -3.384200    3.182100    8.890000
C      -3.423800    3.520400   10.245400
H      -2.561000    3.985000   10.713400
C      -4.578700    3.245700   10.982000
H      -4.614800    3.498800   12.037700
C      -5.684100    2.653700   10.361500
H      -6.580900    2.443400   10.937400
C      -5.638100    2.335200    9.000100
H      -6.496400    1.879000    8.515500
C      -4.485100    2.600400    8.256300
H      -4.433000    2.352000    7.200400
C       1.538700    2.394600    5.599000
C       0.901900    1.326900    4.960700
H       0.105800    0.779000    5.464100
C       1.275400    0.942000    3.661800
H       0.775100    0.107600    3.175100
C       2.290400    1.633300    2.990200
H       2.576200    1.335200    1.984000
C       2.939800    2.711100    3.607600
H       3.724700    3.244700    3.075200
C       2.563700    3.084300    4.902600
C       3.115600    4.186400    5.730800
C       4.137900    5.084300    5.403400
H       4.640900    5.036000    4.439700
C       4.517500    6.058300    6.337200
H       5.310600    6.760900    6.091500
C       3.884000    6.129000    7.583800
H       4.187100    6.887000    8.302700
C       2.858700    5.223200    7.903200
H       2.373700    5.290200    8.876900
C       2.460800    4.249600    6.985400

56
Bf_B3_S1
B       1.200100    2.901000    6.902400
O       1.539700    1.794400    7.808900
N      -0.260200    3.310300    7.089700
N      -2.346800    3.314500    7.957000
C       0.678500    1.099200    8.576900
C       1.161600   -0.027300    9.241000
H       2.208600   -0.287200    9.109500
C       0.312000   -0.805500   10.045200
H       0.695100   -1.681800   10.559000
C      -1.036800   -0.436800   10.159500
H      -1.713600   -1.037100   10.762600
C      -1.538900    0.692600    9.507400
H      -2.588700    0.934900    9.612800
C      -0.700700    1.518000    8.707500
C      -1.091000    2.688600    8.016000
C      -0.974400    4.294800    6.443100
C      -0.600100    5.200100    5.439900
H       0.397500    5.190700    5.016600
C      -1.559700    6.126800    5.005100
H      -1.293200    6.837600    4.227500
C      -2.847300    6.156300    5.556400
H      -3.567100    6.890600    5.205600
C      -3.229900    5.248900    6.561600
H      -4.226500    5.276300    6.989200
C      -2.283900    4.319000    6.981700
C      -3.355500    3.283700    8.968600
C      -3.029900    3.582600   10.298800
H      -2.002400    3.819300   10.559900
C      -4.028100    3.567800   11.275100
H      -3.771900    3.794800   12.306500
C      -5.351800    3.273300   10.928200
H      -6.126300    3.265900   11.690100
C      -5.673300    2.987300    9.596800
H      -6.698000    2.754400    9.320000
C      -4.677800    2.986300    8.616200
H      -4.917900    2.743400    7.585200
C       1.636000    2.455900    5.376600
C       1.176100    1.414000    4.570600
H       0.395200    0.743700    4.923200
C       1.684500    1.265100    3.275200
H       1.289300    0.491100    2.622500
C       2.696300    2.123400    2.799300
H       3.089000    1.983000    1.795900
C       3.204300    3.138000    3.606500
H       4.005300    3.776300    3.243100
C       2.684800    3.297600    4.903200
C       3.079600    4.266300    5.923600
C       4.072800    5.258100    5.842600
H       4.665800    5.382900    4.940500
C       4.308300    6.065500    6.952800
H       5.073900    6.835400    6.909100
C       3.569600    5.886600    8.138800
H       3.755600    6.538800    8.988200
C       2.588800    4.890600    8.223700
H       2.025700    4.766800    9.146300
C       2.307200    4.100800    7.109400

56
Bf_B3_T
B       1.259300    2.922100    6.922900
O       1.581500    1.810900    7.862800
N      -0.212400    3.354000    7.146400
N      -2.323700    3.340300    7.984900
C       0.728000    1.124300    8.612300
C       1.198000    0.003200    9.307400
H       2.248300   -0.252600    9.198100
C       0.342900   -0.760800   10.096300
H       0.708900   -1.631700   10.629600
C      -1.033400   -0.393000   10.176200
H      -1.711300   -1.002500   10.768500
C      -1.536900    0.709900    9.518400
H      -2.590700    0.941100    9.599800
C      -0.684000    1.548000    8.722200
C      -1.067400    2.704600    8.046500
C      -0.917100    4.344300    6.520900
C      -0.526700    5.270500    5.535400
H       0.476500    5.261200    5.126700
C      -1.474000    6.200500    5.113000
H      -1.202500    6.928400    4.353900
C      -2.776700    6.220500    5.653300
H      -3.486300    6.965200    5.304700
C      -3.178900    5.301000    6.630400
H      -4.181600    5.320500    7.043300
C      -2.239200    4.359300    7.045300
C      -3.378100    3.256100    8.952200
C      -3.139000    3.626800   10.281000
H      -2.148300    3.958100   10.578600
C      -4.179100    3.560200   11.210600
H      -3.994100    3.841300   12.243600
C      -5.454400    3.143100   10.812700
H      -6.261800    3.095600   11.538200
C      -5.688400    2.787400    9.480300
H      -6.676200    2.461600    9.166600
C      -4.649900    2.838800    8.546300
H      -4.817200    2.547700    7.513400
C       1.598000    2.468500    5.386700
C       1.041600    1.482100    4.572900
H       0.218300    0.867100    4.934100
C       1.536900    1.275800    3.274300
H       1.097400    0.509700    2.639600
C       2.595500    2.056100    2.794400
H       2.976500    1.892500    1.789100
C       3.168800    3.047900    3.601500
H       3.991700    3.648000    3.218900
C       2.671300    3.249700    4.893800
C       3.117900    4.235100    5.906300
C       4.139900    5.184800    5.799400
H       4.732100    5.269800    4.890700
C       4.400100    6.034600    6.882800
H       5.192600    6.775500    6.808300
C       3.647000    5.935000    8.058700
H       3.855400    6.600500    8.893300
C       2.622500    4.979000    8.160300
H       2.044100    4.912100    9.080800
C       2.348100    4.127700    7.090100

42
Bf_C_S0
O       1.165200    6.636700    1.596400
N       0.204400    4.888200    0.116900
C      -0.721000    5.789600   -0.326600
C      -0.897400    7.033300    0.433500
C       0.414000    3.734800   -0.556500
H       1.165200    3.078600   -0.135100
C       0.213100    4.460800    2.755300
C       0.107000    7.425800    1.352400
C       0.699700    2.805700    4.504300
H       1.381900    2.106900    4.984300
C       0.025300    8.676200    1.987900
H       0.820900    8.962600    2.669800
C       1.097200    3.548100    3.387100
C      -2.000400    7.888600    0.231100
H      -2.802200    7.589800   -0.436600
C      -1.484600    3.860600    4.397000
H      -2.490900    3.980400    4.792100
C       3.595900    4.537800    0.848800
H       3.632300    5.217600   -0.001900
C      -1.078000    4.600200    3.273500
H      -1.787400    5.285300    2.811800
C       3.547800    2.774600    3.038400
H       3.539900    2.093000    3.886400
C       2.414900    3.525300    2.704300
C      -1.064600    9.509500    1.756900
H      -1.124400   10.468100    2.265800
C      -1.224700    4.321100   -2.190900
H      -1.781800    4.112100   -3.099100
C       2.426000    4.414000    1.601500
C      -0.597700    2.967500    5.008400
H      -0.915500    2.395000    5.876800
C      -2.092200    9.111300    0.886500
H      -2.954300    9.751100    0.723600
C       4.737800    3.788000    1.176500
H       5.645200    3.888600    0.585300
C      -0.282600    3.408100   -1.705900
H      -0.083000    2.468700   -2.208800
C       4.709700    2.909900    2.266500
H       5.594800    2.330300    2.518500
C      -1.433300    5.509900   -1.505700
H      -2.137400    6.236900   -1.890300
B       0.996300    5.164900    1.506600

42
Bf_C_S1
O       0.700400    6.481200    2.035600
N       0.021100    4.850900    0.279100
C      -0.790100    5.840800   -0.330200
C      -0.796600    7.172700    0.264100
C       0.069400    3.593400   -0.293500
H       0.708600    2.879400    0.212900
C       0.118800    4.193900    2.888000
C      -0.024600    7.441700    1.437900
C       0.836900    2.426100    4.446200
H       1.603500    1.766600    4.844400
C       0.005700    8.718100    2.023000
H       0.613300    8.855600    2.913200
C       1.126800    3.326900    3.405500
C      -1.529400    8.256700   -0.259400
H      -2.136900    8.118100   -1.147300
C      -1.436700    3.295200    4.503600
H      -2.437200    3.256700    4.926700
C       3.406900    4.926700    0.996000
H       3.340700    5.701800    0.235400
C      -1.145800    4.201800    3.478700
H      -1.921600    4.874300    3.119000
C       3.628200    2.895500    2.953800
H       3.724900    2.135700    3.724800
C       2.398200    3.535400    2.717800
C      -0.727900    9.768400    1.472600
H      -0.701500   10.754200    1.927000
C      -1.464300    4.230500   -2.044900
H      -2.037900    3.994300   -2.933800
C       2.273200    4.535800    1.709600
C      -0.446200    2.413700    4.985200
H      -0.687400    1.728100    5.792900
C      -1.499700    9.526500    0.326400
H      -2.081800   10.328600   -0.119300
C       4.628800    4.282000    1.222400
H       5.501700    4.549900    0.632800
C      -0.629400    3.254900   -1.417900
H      -0.536800    2.249600   -1.816200
C       4.736100    3.271700    2.199200
H       5.695200    2.790000    2.368600
C      -1.514300    5.501000   -1.476600
H      -2.134500    6.258300   -1.943200
B       0.723200    5.072300    1.626600

42
Bf_C_S2
O       1.040400    6.588800    1.762700
N       0.221300    4.912300    0.135500
C      -0.794100    5.813300   -0.287100
C      -0.877200    7.097500    0.386600
C       0.358400    3.718300   -0.539000
H       1.153000    3.075200   -0.179400
C       0.193900    4.340200    2.723800
C       0.091900    7.448500    1.392500
C       0.747400    2.736900    4.501600
H       1.458700    2.082900    4.999800
C       0.084100    8.713400    2.012600
H       0.848300    8.917300    2.757300
C       1.131600    3.500100    3.385100
C      -1.852500    8.073600    0.096700
H      -2.622900    7.865800   -0.637800
C      -1.511700    3.597800    4.268200
H      -2.534400    3.653100    4.633000
C       3.573200    4.582000    0.849200
H       3.580800    5.236700   -0.020000
C      -1.130500    4.353300    3.144200
H      -1.870200    4.977700    2.646900
C       3.618800    2.879400    3.100700
H       3.633200    2.206800    3.954500
C       2.443900    3.563100    2.738700
C      -0.881800    9.657400    1.679900
H      -0.887600   10.631800    2.158900
C      -1.479100    4.231800   -2.020100
H      -2.130900    3.968400   -2.845500
C       2.418900    4.436700    1.615300
C      -0.575600    2.795100    4.940600
H      -0.888500    2.205800    5.798400
C      -1.857500    9.323700    0.721900
H      -2.627500   10.043400    0.458000
C       4.750500    3.908300    1.213500
H       5.659400    4.053500    0.635100
C      -0.436800    3.351600   -1.588800
H      -0.260100    2.400600   -2.080500
C       4.769000    3.059800    2.334500
H       5.685000    2.539300    2.601000
C      -1.624100    5.440900   -1.355200
H      -2.394100    6.131000   -1.681900
B       0.956100    5.141900    1.475400

42
Bf_C_T
O       0.744500    6.511500    2.024400
N       0.035900    4.859300    0.285200
C      -0.784500    5.859000   -0.307000
C      -0.806000    7.152200    0.276400
C       0.103900    3.633400   -0.293600
H       0.752300    2.921500    0.205000
C       0.116700    4.188000    2.869000
C       0.004700    7.451700    1.461900
C       0.826600    2.492400    4.484000
H       1.594400    1.850800    4.911100
C       0.024100    8.737000    2.040200
H       0.650800    8.884700    2.915000
C       1.120200    3.356000    3.422600
C      -1.580000    8.240800   -0.227900
H      -2.211500    8.097900   -1.096700
C      -1.471300    3.285700    4.465500
H      -2.478900    3.253700    4.873500
C       3.413700    4.834500    0.929700
H       3.343200    5.570900    0.130400
C      -1.171900    4.151900    3.400700
H      -1.956900    4.788300    2.994200
C       3.638600    2.924700    2.984600
H       3.735100    2.187700    3.778900
C       2.414000    3.551700    2.728500
C      -0.735800    9.762400    1.506000
H      -0.725600   10.753800    1.946200
C      -1.444700    4.263300   -2.041500
H      -2.013600    4.019300   -2.932400
C       2.291800    4.510400    1.693300
C      -0.474800    2.461500    5.002100
H      -0.710700    1.793800    5.827300
C      -1.543300    9.490000    0.361800
H      -2.148400   10.286900   -0.062300
C       4.645300    4.207600    1.181200
H       5.516600    4.458300    0.580600
C      -0.591500    3.289900   -1.430600
H      -0.482500    2.292400   -1.841100
C       4.753700    3.258200    2.204600
H       5.709200    2.776000    2.396700
C      -1.524200    5.510900   -1.477400
H      -2.161100    6.260300   -1.931700
B       0.762500    5.074600    1.648100

46
Bf_D_S0
O       9.033500    2.247000    3.341900
N      11.219000    3.454100    3.535200
C       7.476700    6.607400    4.299900
H       6.976900    7.406800    3.756600
C       8.235600    5.642200    3.628700
C      11.965700    5.799000    3.498500
H      11.324300    5.982400    2.643800
C       8.886500    4.601200    4.335400
C      12.757100    6.823000    4.022600
H      12.719300    7.810100    3.570000
C      11.097600    1.156900    2.830200
C       8.484300    5.525700    2.170000
C       8.971100   -0.015100    2.628700
H       7.888800   -0.013800    2.717800
C      13.641800    5.308600    5.687800
H      14.281900    5.113800    6.543900
C      11.810100    2.323500    3.249900
H      12.892700    2.269000    3.353000
C       9.679800    1.163400    2.923900
C       8.752500    4.545700    5.724100
H       9.237500    3.752000    6.291500
C      12.019900    4.522400    4.071000
C       7.993900    5.511000    6.406800
H       7.896500    5.463400    7.489100
C       7.361000    6.537100    5.694900
H       6.774000    7.283100    6.225800
C      12.852700    4.277800    5.170600
H      12.864600    3.295000    5.633500
C       9.651200    4.150000    0.555400
H      10.286700    3.301900    0.302600
C       9.306400    4.405000    1.885400
C      11.066300   -1.160500    2.106600
H      11.583800   -2.059000    1.785700
C      11.777100   -0.013400    2.423100
H      12.862900    0.000100    2.364900
C       8.376000    6.083800   -0.178100
H       8.020200    6.728300   -0.978600
C       9.661000   -1.151500    2.218200
H       9.100600   -2.051800    1.979200
C       8.020000    6.361700    1.148800
H       7.391000    7.221600    1.369900
C      13.597200    6.583100    5.115700
H      14.208600    7.384800    5.520300
C       9.188000    4.983300   -0.476500
H       9.460900    4.775800   -1.508800
B       9.629800    3.626400    3.279600

46
Bf_D_S1
O       1.305400   -0.601100    1.246700
N       0.377700    1.209400   -0.191700
C      -3.080300   -2.184600    1.152500
H      -3.586900   -3.037700    0.712000
C      -1.881900   -1.676200    0.589900
C      -1.896900    1.638800   -1.005200
H      -2.044200    0.581000   -1.187000
C      -1.200100   -0.542800    1.164400
C      -2.926000    2.532300   -1.310000
H      -3.864500    2.144700   -1.699200
C       2.786100    0.878900    0.066100
C      -1.184700   -2.167200   -0.568800
C       3.652900   -0.939900    1.468300
H       3.452200   -1.781200    2.127500
C      -1.528000    4.381400   -0.650400
H      -1.376200    5.447500   -0.499000
C       1.674800    1.606200   -0.416700
H       1.831400    2.491100   -1.024700
C       2.574300   -0.243500    0.926900
C      -1.731800    0.029600    2.317800
H      -1.239800    0.877100    2.788300
C      -0.662200    2.102700   -0.502500
C      -2.914700   -0.472600    2.869300
H      -3.336000   -0.012300    3.758700
C      -3.587500   -1.577400    2.285100
H      -4.502600   -1.944500    2.739600
C      -0.497800    3.496100   -0.333200
H       0.431300    3.878400    0.078800
C       0.802800   -1.761700   -1.906900
H       1.712100   -1.212300   -2.135600
C       0.010000   -1.397200   -0.819900
C       5.201400    0.526100    0.302400
H       6.219200    0.820700    0.058100
C       4.130900    1.230500   -0.239200
H       4.311400    2.076000   -0.900300
C      -0.761400   -3.568900   -2.479600
H      -1.025300   -4.392100   -3.136300
C       4.970800   -0.560300    1.164400
H       5.804400   -1.111000    1.591300
C      -1.566200   -3.249000   -1.403000
H      -2.466300   -3.821100   -1.199800
C      -2.753300    3.909800   -1.138900
H      -3.554700    4.602100   -1.381900
C       0.419800   -2.824800   -2.733600
H       1.030400   -3.087400   -3.593300
B       0.174900   -0.245900    0.340600

46
Bf_D_T
O       1.417500   -0.872100    0.908600
N       0.434400    1.136900   -0.250400
C      -3.000100   -2.107800    1.321300
H      -3.607400   -2.914100    0.915800
C      -1.860000   -1.656500    0.646900
C      -1.823600    1.458100   -1.139100
H      -1.934300    0.390500   -1.270400
C      -1.074800   -0.602800    1.176200
C      -2.857800    2.306700   -1.517500
H      -3.772600    1.880200   -1.919700
C       2.821400    0.954600    0.253900
C      -1.310400   -2.130400   -0.642800
C       3.704200   -1.025600    1.475600
H       3.504900   -1.985900    1.942600
C      -1.533700    4.229800   -0.886000
H      -1.423400    5.304100   -0.767100
C       1.733200    1.644800   -0.289900
H       1.892400    2.577900   -0.812500
C       2.628700   -0.333000    0.889700
C      -1.437700   -0.026000    2.393300
H      -0.842100    0.778100    2.822800
C      -0.609600    1.985100   -0.632000
C      -2.583400   -0.472700    3.071600
H      -2.870900   -0.013500    4.014600
C      -3.357900   -1.509000    2.536200
H      -4.242800   -1.853000    3.066200
C      -0.484900    3.394600   -0.515100
H       0.410000    3.829300   -0.085300
C       0.513900   -1.704100   -2.188800
H       1.412700   -1.160700   -2.476100
C      -0.147900   -1.404400   -0.999900
C       5.194700    0.766400    0.797200
H       6.198200    1.182100    0.761500
C       4.150300    1.465200    0.218200
H       4.331300    2.422000   -0.264600
C      -1.136100   -3.420900   -2.679200
H      -1.515200   -4.200200   -3.335900
C       4.981500   -0.484900    1.439900
H       5.815700   -1.013800    1.889600
C      -1.804800   -3.136000   -1.481600
H      -2.697000   -3.697800   -1.213000
C      -2.725500    3.697300   -1.395200
H      -3.538300    4.354300   -1.691000
C       0.016200   -2.709600   -3.034700
H       0.525900   -2.934700   -3.968600
B       0.210100   -0.341600    0.206800

38
Bf_E_S0
O      -0.141100   3.672000    2.794100
N       0.899100   11.730400    3.736500
B       1.254700   13.069500    2.893100
C       3.468700   14.154600    2.731000
C      -1.038600   12.891300    3.409500
C       2.364400   14.005100    3.607000
C       1.980500   12.765600    1.479700
C      -0.439700   11.740100    3.970900
C       1.636500   10.721600    4.190800
H       2.700900   10.748000    3.984700
C      -1.135300   10.738500    4.678100
C       3.509000   15.414400    5.222900
H       3.528700   15.908900    6.191400
C       3.239900   13.415900    1.463100
C       2.397300   14.640600    4.849300
H       1.560600   14.542700    5.540100
C       2.429900   11.928900   -0.757500
H       2.118200   11.352800   -1.625700
C      -2.404400   13.057600    3.558800
H      -2.915200   13.922800    3.148100
C       4.580300   14.920700    3.096700
H       5.428800   15.034800    2.425300
C       4.593800   15.550800    4.348900
H       5.453200   16.149700    4.641400
C       1.032800    9.669000    4.910300
H       1.659300    8.859300    5.268100
C       4.085100   13.321700    0.352800
H       5.052500   13.819500    0.339900
C      -0.332300    9.668800    5.155200
H      -0.786700    8.852900    5.710600
C      -2.538400   10.929600    4.819600
H      -3.134800   10.195900    5.353200
C       1.587800   12.025800    0.363100
H       0.624300   11.517500    0.350300
C       3.672000   12.574100   -0.758900
H       4.321800   12.496400   -1.627500
C      -3.128100   12.058600    4.269800
H      -4.200300   12.195300    4.383600

38
Bf_E_S1
O      -0.042500   13.578000    2.829800
N       0.944800   11.642800    3.776900
B       1.356900   12.907400    2.967300
C       3.465800   14.193000    2.704800
C      -0.963600   12.845000    3.423300
C       2.423600   13.936300    3.634000
C       2.040900   12.698600    1.508000
C      -0.413000   11.680100    4.001300
C       1.634200   10.553200    4.285700
H       2.702500   10.525000    4.108800
C      -1.153400   10.730700    4.687800
C       3.523000   15.410000    5.217400
H       3.556000   15.882500    6.196300
C       3.238900   13.457500    1.442600
C       2.457400   14.560400    4.881800
H       1.666200   14.382700    5.608700
C       2.448700   11.929700   -0.756900
H       2.151300   11.331900   -1.615300
C      -2.349900   13.109200    3.520600
H      -2.780500   14.001500    3.079300
C       4.529700   15.042200    3.033400
H       5.328900   15.240700    2.322700
C       4.551900   15.648200    4.294700
H       5.372200   16.310600    4.560200
C       0.961300    9.565600    4.982200
H       1.541900    8.730300    5.362800
C       4.037700   13.443600    0.292600
H       4.956000   14.024300    0.240700
C      -0.439400    9.605600    5.212800
H      -0.945200    8.819900    5.761400
C      -2.559400   11.013300    4.778000
H      -3.205100   10.313700    5.301700
C       1.650500   11.949000    0.397500
H       0.732800   11.363300    0.422500
C       3.635500   12.675100   -0.805800
H       4.247100   12.657900   -1.704600
C      -3.125200   12.169900    4.207500
H      -4.193600   12.333000    4.306100

38
Bf_E_T
O      -0.100700   13.626900    2.812800
N       0.917000   11.697300    3.752000
B       1.302200   12.981600    2.935400
C       3.464600   14.173600    2.719800
C      -0.999600   12.866900    3.416800
C       2.394900   13.965600    3.625000
C       2.011000   12.725800    1.496500
C      -0.419700   11.717800    3.980600
C       1.657100   10.617000    4.247000
H       2.721300   10.632300    4.047000
C      -1.140200   10.728700    4.685200
C       3.517000   15.405700    5.226200
H       3.541800   15.888100    6.200600
C       3.236200   13.435500    1.453200
C       2.431500   14.585600    4.874200
H       1.620600   14.439400    5.586500
C       2.438900   11.920600   -0.754100
H       2.132600   11.332800   -1.616300
C      -2.412400   13.100300    3.535600
H      -2.867500   13.984800    3.103300
C       4.549100   14.986600    3.064800
H       5.372200   15.147000    2.371600
C       4.568700   15.602400    4.323900
H       5.407600   16.236900    4.600100
C       1.029600    9.617500    4.940600
H       1.626300    8.791200    5.313500
C       4.054700   13.386000    0.320100
H       4.996800   13.929100    0.285300
C      -0.388700    9.634800    5.185600
H      -0.864400    8.831900    5.737600
C      -2.531400   10.977700    4.791100
H      -3.162600   10.267500    5.317500
C       1.622600   11.972200    0.388500
H       0.685100   11.417800    0.399600
C       3.648200   12.624500   -0.784300
H       4.277900   12.581300   -1.669900
C      -3.141000   12.151800    4.218300
H      -4.212500   12.279200    4.337300

75
BPh2_A1_S0
N       5.645800    6.799700    7.121400
N       3.435500    5.798200    6.395800
C       3.401000    6.735100    5.349100
C       4.467300    7.627200    5.148800
C       5.581500    7.649000    6.003800
C       5.305900    4.218100    7.340700
C       3.674600    7.448100    9.239000
H       3.990700    8.203100    8.521400
C       3.904600    6.085100    8.950200
C       3.468000    5.168400    9.926100
H       3.596900    4.102600    9.762400
C       6.794200    7.073000    7.780300
C       5.839700    3.455500    8.397500
H       5.751100    3.811800    9.419400
C       4.840400    8.173100    2.721200
H       5.209300    7.160900    2.575300
C       7.232200    6.390300    9.037100
H       6.384800    6.131800    9.674700
H       7.903400    7.040300    9.605300
H       7.775500    5.462200    8.818600
C       4.415300    8.578700    3.994200
C       2.179200    6.548300    4.617100
C       5.488400    3.687300    6.044900
H       5.096800    4.232700    5.188100
C       2.855800    5.577500   11.118700
H       2.539700    4.831600   11.845200
C       6.768200    8.458300    5.983800
C       7.518900    8.088200    7.100600
C       2.313100    5.049200    6.314600
C       1.974700    3.927500    7.244700
H       2.865900    3.389800    7.573200
H       1.307300    3.215900    6.750600
H       1.461800    4.294800    8.142700
C       4.795200    9.062000    1.643600
H       5.130700    8.736200    0.662400
C       3.941100    9.886000    4.172600
H       3.610100   10.207600    5.157000
C       3.060000    7.873800   10.420600
H       2.904500    8.936200   10.598300
C       2.648800    6.935400   11.374100
H       2.174600    7.258000   12.298200
C       6.500300    2.237900    8.184500
H       6.892000    1.681900    9.034000
C       8.844000    8.653100    7.545200
H       9.452400    8.900500    6.666600
H       9.408900    7.885400    8.087800
C       1.507300    5.490300    5.231200
C       4.318200   10.364200    1.826800
H       4.280700   11.054900    0.988500
C       8.718400    9.907400    8.432600
H       8.200900   10.714400    7.900600
H       9.708800   10.274900    8.728500
H       8.150100    9.691500    9.345300
C       7.179500    9.509400    4.990900
H       7.109800    9.156400    3.957900
H       8.214400    9.813800    5.171800
H       6.556400   10.408300    5.061900
C       1.667100    7.304700    3.423100
H       1.695000    8.387800    3.573300
H       0.631300    7.022100    3.214200
H       2.252500    7.094300    2.520700
C       6.150000    2.477400    5.813400
H       6.266100    2.109300    4.795900
C       3.889700   10.773300    3.094100
H       3.517000   11.783200    3.245000
C       6.659000    1.740100    6.888700
H       7.170700    0.795700    6.718200
C       0.183500    4.888400    4.834100
H      -0.481500    5.675900    4.458600
H      -0.316300    4.478900    5.720400
C       0.299000    3.783400    3.765400
H       0.751400    4.172800    2.845700
H      -0.689900    3.380500    3.514400
H       0.923400    2.954200    4.119200
B       4.575200    5.684000    7.501700

75
BPh2_A1_S1
N       5.663200    6.766800    7.071700
N       3.410200    5.860200    6.425500
C       3.396600    6.748700    5.330100
C       4.464100    7.663700    5.108000
C       5.580100    7.669900    5.991400
C       5.237500    4.197400    7.309200
C       3.790900    7.491000    9.254300
H       4.094100    8.231200    8.515800
C       3.970600    6.119900    8.968000
C       3.550200    5.224500    9.971300
H       3.639800    4.154200    9.812400
C       6.822800    7.020900    7.735100
C       5.763500    3.400700    8.345400
H       5.720100    3.751300    9.372000
C       5.172600    8.364800    2.796500
H       5.796200    7.475700    2.743700
C       7.282500    6.278500    8.940500
H       6.461500    6.090800    9.639400
H       8.061600    6.840900    9.461600
H       7.701000    5.296000    8.675300
C       4.415200    8.607500    3.955300
C       2.197900    6.511700    4.565200
C       5.364000    3.670100    6.005400
H       4.979700    4.241600    5.162300
C       3.000100    5.660600   11.184800
H       2.692500    4.929800   11.930100
C       6.745900    8.517700    6.014700
C       7.520700    8.093900    7.097800
C       2.276800    5.110700    6.364300
C       1.915500    4.052400    7.346200
H       2.771000    3.412500    7.587000
H       1.111100    3.425300    6.953900
H       1.570500    4.484000    8.297400
C       5.125300    9.246300    1.713200
H       5.713800    9.038600    0.823000
C       3.610700    9.759000    4.002300
H       3.022300    9.962300    4.893700
C       3.240400    7.944100   10.457100
H       3.122600    9.011900   10.631000
C       2.843400    7.025800   11.436200
H       2.417700    7.369700   12.376000
C       6.363100    2.156400    8.105800
H       6.752300    1.576500    8.940300
C       8.832900    8.665700    7.557600
H       9.402800    9.018600    6.689500
H       9.442100    7.877000    8.015600
C       1.500600    5.497600    5.227400
C       4.322900   10.391200    1.773100
H       4.287300   11.078800    0.932100
C       8.685500    9.829400    8.562700
H       8.114600   10.656500    8.125100
H       9.671800   10.210900    8.854000
H       8.164100    9.504900    9.470600
C       7.099800    9.654500    5.098600
H       7.392200    9.313100    4.097300
H       7.940300   10.221500    5.509900
H       6.266800   10.351400    4.960800
C       1.747800    7.176700    3.295600
H       1.420000    8.211900    3.456000
H       0.905300    6.629500    2.862200
H       2.541200    7.213000    2.542000
C       5.962500    2.433100    5.747000
H       6.036100    2.069800    4.723800
C       3.566600   10.645300    2.922900
H       2.942900   11.534000    2.980000
C       6.464400    1.663100    6.802700
H       6.928100    0.698200    6.611300
C       0.191500    4.879500    4.821900
H      -0.437200    5.637400    4.339200
H      -0.359800    4.556600    5.713400
C       0.342900    3.675500    3.866100
H       0.855000    3.968800    2.942500
H      -0.641900    3.273100    3.598400
H       0.924400    2.871200    4.331400
B       4.572100    5.695400    7.492500

75
BPh2_A1_S2
N      -0.418300    1.211900    0.262400
N      -0.367000   -1.228900   -0.299100
C       1.032800   -1.202900   -0.265600
C       1.721900    0.020000   -0.020500
C       0.976400    1.229000    0.222800
C      -2.115800   -0.325600    1.437200
C      -1.575500    0.867900   -2.471700
H      -0.534500    1.171100   -2.388500
C      -2.216200    0.262500   -1.372200
C      -3.554600   -0.119900   -1.542700
H      -4.089500   -0.622000   -0.744400
C      -0.890300    2.516800    0.529200
C      -3.459600   -0.010200    1.688900
H      -4.068300    0.460000    0.925500
C       3.929900    0.163400    1.186100
H       3.386100    0.209400    2.126800
C      -2.332800    2.880700    0.690600
H      -2.962900    2.428200   -0.079400
H      -2.442400    3.965700    0.610200
H      -2.732800    2.577600    1.665300
C       3.209600    0.056700   -0.018200
C       1.505700   -2.524300   -0.449000
C      -1.375900   -0.887600    2.496600
H      -0.327400   -1.133400    2.349000
C      -4.235600    0.108800   -2.747800
H      -5.274000   -0.201800   -2.841900
C       1.390800    2.561500    0.387500
C       0.190300    3.359900    0.606500
C      -0.774600   -2.539700   -0.559200
C      -2.204400   -2.958500   -0.701300
H      -2.835900   -2.547400    0.091500
H      -2.273100   -4.048600   -0.646900
H      -2.637300   -2.645400   -1.659200
C       5.326800    0.197200    1.190600
H       5.861500    0.272500    2.134400
C       3.937500   -0.009400   -1.220400
H       3.398800   -0.084200   -2.162100
C      -2.244900    1.095800   -3.678200
H      -1.718300    1.570200   -4.503900
C      -3.585500    0.722300   -3.820400
H      -4.112200    0.902400   -4.754400
C      -4.058400   -0.291300    2.925600
H      -5.107800   -0.048600    3.078500
C       0.168400    4.843900    0.840100
H       1.045500    5.134500    1.431800
H      -0.704700    5.110900    1.446300
C       0.346500   -3.351100   -0.654700
C       6.035700    0.132700   -0.014400
H       7.122400    0.161700   -0.013000
C       0.149400    5.672700   -0.462900
H       1.027700    5.459700   -1.083000
H       0.146800    6.744900   -0.233700
H      -0.743300    5.447400   -1.057600
C       2.765700    3.145300    0.342400
H       3.334600    2.923000    1.256600
H       2.725300    4.233400    0.242000
H       3.355900    2.745200   -0.488100
C       2.910400   -3.051800   -0.433600
H       3.462000   -2.803100   -1.350900
H       2.911600   -4.141900   -0.342500
H       3.496800   -2.645700    0.396900
C      -1.962700   -1.162400    3.735500
H      -1.363200   -1.607900    4.526600
C       5.334300    0.030800   -1.221200
H       5.874700   -0.016000   -2.163600
C      -3.313100   -0.869400    3.955100
H      -3.773900   -1.082200    4.916700
C       0.366100   -4.836400   -0.900800
H       1.249800   -5.098500   -1.495900
H      -0.498700   -5.124700   -1.510500
C       0.368900   -5.680200    0.391600
H       1.241600   -5.448200    1.013100
H       0.394800   -6.751100    0.155000
H      -0.528700   -5.484500    0.989900
B      -1.282600   -0.029500   -0.001900

75
BPh2_A1_T
N       5.650500    6.789100    7.077500
N       3.426900    5.846600    6.401700
C       3.410400    6.727300    5.348200
C       4.465800    7.652300    5.118000
C       5.571500    7.652400    6.012500
C       5.257900    4.206600    7.318900
C       3.757600    7.480400    9.243900
H       4.063000    8.223500    8.509400
C       3.951200    6.111300    8.957900
C       3.527400    5.213100    9.956900
H       3.625100    4.143300    9.798000
C       6.835500    7.060200    7.762500
C       5.785000    3.418300    8.360600
H       5.732300    3.772700    9.385700
C       5.024700    8.281300    2.738600
H       5.538700    7.328500    2.634800
C       7.285600    6.319300    8.973200
H       6.462500    6.144500    9.671400
H       8.065600    6.881800    9.492900
H       7.699600    5.336300    8.712200
C       4.414700    8.601500    3.962600
C       2.182000    6.502400    4.576800
C       5.397500    3.674300    6.018400
H       5.011400    4.237700    5.170900
C       2.962600    5.643900   11.164600
H       2.653800    4.910300   11.906600
C       6.764800    8.507200    6.020700
C       7.528000    8.113900    7.111400
C       2.269400    5.070900    6.330700
C       1.917600    4.008900    7.313400
H       2.782600    3.392200    7.572300
H       1.139500    3.358500    6.905300
H       1.537600    4.438200    8.250000
C       4.978900    9.165600    1.656700
H       5.457500    8.896300    0.718400
C       3.755500    9.836900    4.071900
H       3.278300   10.102800    5.012400
C       3.191700    7.929300   10.441500
H       3.064100    8.996200   10.614000
C       2.792600    7.008000   11.415800
H       2.355400    7.347500   12.351800
C       6.397900    2.179700    8.130000
H       6.787000    1.606900    8.969400
C       8.845300    8.689500    7.562100
H       9.411300    9.035100    6.689400
H       9.454900    7.900600    8.019100
C       1.496700    5.475200    5.211100
C       4.318300   10.392400    1.781300
H       4.281300   11.081900    0.941700
C       8.703200    9.856100    8.560200
H       8.137600   10.684600    8.118400
H       9.690600   10.234200    8.851900
H       8.178800    9.539300    9.469400
C       7.115300    9.607800    5.064200
H       7.269800    9.236900    4.044000
H       8.036000   10.105600    5.381400
H       6.329500   10.368300    5.004500
C       1.731400    7.213600    3.335800
H       1.539000    8.278100    3.514900
H       0.807600    6.766600    2.957800
H       2.477900    7.161300    2.536100
C       6.009900    2.442200    5.768100
H       6.092900    2.076000    4.746700
C       3.706000   10.725800    2.994000
H       3.190600   11.677000    3.101700
C       6.512700    1.681800    6.829400
H       6.987000    0.720700    6.645100
C       0.181800    4.863700    4.803200
H      -0.446400    5.627600    4.330400
H      -0.366100    4.538400    5.695800
C       0.326900    3.668600    3.839800
H       0.830300    3.969500    2.913600
H      -0.658500    3.265200    3.577100
H       0.914200    2.861800    4.293700
B       4.574000    5.695300    7.490900

68
BPh2_A2_S0
N       0.809800    1.766400    2.649900
N      -1.293200    3.049200    2.161000
C       1.707600    0.948100    3.251100
C       2.583000    0.393700    2.279900
C       2.224200    0.929300    1.039300
C       1.105600    1.792400    1.276600
C       0.284400    2.497800    0.376500
C      -0.940900    3.045900    0.801100
C      -2.048900    3.551900    0.046600
C      -3.052300    3.858700    0.970500
C      -2.548400    3.550600    2.262800
C       1.771700    0.665800    4.722700
H       2.747700    0.245400    4.978200
H       1.004100   -0.056500    5.026100
H       1.619500    1.561700    5.326900
C       3.692400   -0.588000    2.561600
H       3.437300   -1.195700    3.437700
H       3.777200   -1.296700    1.728400
C       5.065200    0.074900    2.790300
H       5.834200   -0.681900    2.988500
H       5.035700    0.760900    3.645300
H       5.374200    0.651600    1.910500
C       2.875000    0.565800   -0.267000
H       2.145300    0.296200   -1.037400
H       3.542100   -0.290500   -0.133700
H       3.484900    1.384800   -0.670400
C       0.714700    2.653800   -1.062500
H       0.332800    3.581600   -1.486600
H       0.352700    1.828100   -1.689100
H       1.800500    2.679300   -1.145800
C      -2.195000    3.672100   -1.446100
H      -3.236000    3.873300   -1.712400
H      -1.897900    2.756200   -1.967200
H      -1.592400    4.490800   -1.860900
C      -4.435600    4.380100    0.674300
H      -4.730400    5.108600    1.440500
H      -4.423600    4.937700   -0.269200
C      -5.511700    3.279600    0.593700
H      -6.496000    3.713100    0.377800
H      -5.584400    2.727400    1.538200
H      -5.276400    2.557900   -0.197800
C      -3.295500    3.755100    3.546300
H      -4.154000    4.409700    3.375000
H      -2.675200    4.202900    4.325300
H      -3.672400    2.806400    3.946000
C       0.577400    4.208100    3.604200
C      -0.062400    5.461000    3.511400
C       0.592800    6.664100    3.801500
C       1.934300    6.656700    4.195800
C       2.604400    5.432700    4.284700
C       1.933000    4.239600    3.990800
C      -0.931000    2.112300    4.597100
C      -0.897400    2.673000    5.885200
C      -1.524000    2.061400    6.978600
C      -2.210800    0.855100    6.808500
C      -2.261400    0.272400    5.536200
C      -1.629900    0.897200    4.456400
B      -0.213700    2.794000    3.298600
H       2.495900    3.312000    4.055200
H       3.652200    5.404600    4.577400
H       2.449900    7.587400    4.420900
H       0.055400    7.606300    3.713500
H      -1.100000    5.513000    3.191600
H      -0.369300    3.611200    6.043200
H      -1.475900    2.526400    7.961300
H      -2.699300    0.375300    7.653500
H      -2.791700   -0.666300    5.387700
H      -1.682500    0.425200    3.475900

68
BPh2_A2_S1
N       0.807200    1.790200    2.666600
N      -1.282600    3.065300    2.177400
C       1.674400    0.920600    3.257200
C       2.526800    0.342500    2.263200
C       2.173100    0.898200    1.027900
C       1.110300    1.823600    1.291100
C       0.372700    2.653000    0.397100
C      -0.922600    3.072300    0.814900
C      -2.050600    3.499800    0.040000
C      -3.069900    3.789500    0.953700
C      -2.564900    3.517800    2.265700
C       1.731000    0.618900    4.718000
H       2.675100    0.124600    4.961400
H       0.913000   -0.047000    5.028600
H       1.643700    1.518400    5.334000
C       3.609000   -0.668700    2.519600
H       3.363900   -1.265400    3.406100
H       3.649600   -1.378000    1.682800
C       5.010500   -0.047000    2.703600
H       5.759600   -0.831100    2.868700
H       5.032100    0.631700    3.564200
H       5.304800    0.525200    1.816300
C       2.751800    0.523700   -0.307000
H       1.980200    0.438200   -1.079400
H       3.262000   -0.443100   -0.245100
H       3.491700    1.250900   -0.669700
C       0.915300    3.019200   -0.958100
H       0.532200    3.993600   -1.274500
H       0.659900    2.300600   -1.750400
H       2.006600    3.088400   -0.928700
C      -2.164200    3.555900   -1.457800
H      -3.215000    3.566300   -1.763300
H      -1.695100    2.689000   -1.935400
H      -1.695700    4.452200   -1.887900
C      -4.460800    4.262900    0.635600
H      -4.789700    4.995500    1.384000
H      -4.452400    4.796800   -0.322100
C      -5.503200    3.125800    0.565000
H      -6.493800    3.528800    0.320700
H      -5.578100    2.596600    1.521900
H      -5.232900    2.392800   -0.204200
C      -3.326400    3.708500    3.534300
H      -4.210800    4.324200    3.349200
H      -2.727800    4.186800    4.315300
H      -3.667500    2.750500    3.951700
C       0.589200    4.242000    3.614200
C      -0.052500    5.494100    3.519100
C       0.604500    6.698500    3.799200
C       1.948200    6.692300    4.186600
C       2.618800    5.468800    4.281000
C       1.945900    4.274100    3.997200
C      -0.913900    2.166500    4.628300
C      -0.864300    2.742100    5.909400
C      -1.484900    2.147800    7.016200
C      -2.181300    0.944600    6.867100
C      -2.248500    0.347300    5.602000
C      -1.623200    0.954900    4.508900
B      -0.201400    2.831000    3.317800
H       2.505400    3.344000    4.067900
H       3.667300    5.442800    4.571600
H       2.464900    7.624100    4.404600
H       0.067100    7.640800    3.710400
H      -1.093400    5.540800    3.206900
H      -0.328400    3.678200    6.051200
H      -1.424100    2.624000    7.992800
H      -2.665100    0.478100    7.722200
H      -2.786800   -0.589100    5.469800
H      -1.688700    0.472300    3.534500

68
BPh2_A2_T
N       5.611100    6.872700    7.217800
N       3.428100    5.972600    6.418600
C       3.689100    6.535300    5.188100
C       4.961500    7.082400    4.867800
C       5.809900    7.404700    5.962000
C       5.325100    4.253700    7.061800
C       3.363500    6.899300    9.441200
H       3.258800    7.749700    8.768500
C       4.011600    5.735900    8.980400
C       4.116200    4.672300    9.893200
H       4.608300    3.752600    9.583500
C       6.596600    7.384100    8.056400
C       6.702600    4.036000    7.270300
H       7.317800    4.837700    7.672500
C       6.758300    7.029500    9.496400
H       5.997400    7.515000   10.121000
H       7.740400    7.353800    9.851000
H       6.664900    5.954300    9.672600
C       2.467900    6.498800    4.389500
C       4.610100    3.171000    6.509600
H       3.547900    3.279400    6.302000
C       3.605400    4.756200   11.195100
H       3.705800    3.910800   11.873000
C       6.939300    8.327200    6.019300
C       7.416600    8.289400    7.323200
C       2.106100    5.538000    6.414800
C       1.436500    4.836800    7.549400
H       2.071200    4.063800    7.990800
H       0.512000    4.367000    7.204100
H       1.181000    5.530800    8.360800
C       2.847800    7.001400   10.736600
H       2.353700    7.917100   11.055400
C       2.967300    5.924200   11.623700
H       2.568700    5.995800   12.633200
C       7.327500    2.820700    6.964700
H       8.394700    2.701700    7.141800
C       8.553100    9.092000    7.900400
H       9.250100    9.363300    7.099400
H       9.129300    8.471900    8.598900
C       1.503400    5.871300    5.168600
C       8.097800   10.373000    8.627700
H       7.558000   11.040500    7.945700
H       8.961900   10.918300    9.026100
H       7.430000   10.138200    9.464800
C       7.437800    9.216200    4.916500
H       8.025100    8.671400    4.165600
H       8.080300   10.004400    5.319400
H       6.612900    9.703500    4.385500
C       2.258200    7.096100    3.028700
H       2.717000    8.086800    2.943200
H       1.189600    7.206300    2.820000
H       2.678900    6.476200    2.225800
C       5.217500    1.948600    6.197500
H       4.623400    1.142800    5.770600
C       6.584600    1.764600    6.427400
H       7.063500    0.818500    6.185900
C       0.073200    5.586500    4.791100
H      -0.300700    6.389900    4.144800
H      -0.559900    5.604800    5.686100
C      -0.114100    4.238400    4.066500
H       0.470800    4.206900    3.139800
H      -1.168700    4.081400    3.809600
H       0.210400    3.401500    4.696100
B       4.594800    5.674100    7.456000
C       5.367100    7.366400    3.439000
H       5.099800    8.369500    3.078000
H       6.448600    7.258900    3.318800
H       4.905600    6.645600    2.758700

55
BF2_A1_S0
F       0.301100    4.993700    9.405500
F      -0.681300    5.163000    7.336600
N       0.787900    3.278300    7.749000
N      -1.449400    3.412000    8.843000
C       4.010500    2.423500    6.111900
H       4.553300    1.516600    6.403800
H       4.620500    3.261700    6.470200
C       1.851300    1.354200    7.108200
C       3.929200    2.485900    4.573900
H       4.932800    2.464900    4.132000
H       3.431200    3.404600    4.241900
H       3.363800    1.635400    4.175100
C      -3.440200    2.815800    9.744000
C       2.665200    2.449900    6.789700
C       1.975500    3.619500    7.195700
C       2.204000   -0.081200    6.842400
H       1.566600   -0.519400    6.065800
H       2.093000   -0.705900    7.733600
H       3.239700   -0.161900    6.501400
C      -2.804300    1.634000    9.338800
C      -3.378900    0.255100    9.494700
H      -2.821900   -0.336800   10.230100
H      -3.362500   -0.307900    8.556700
H      -4.416200    0.311000    9.835700
C      -1.543200    2.014800    8.772400
C      -1.213300   -2.255500    6.962400
H      -1.599000   -2.733600    6.065700
C       0.662300    1.882200    7.711800
C       2.419100    5.039900    7.042900
H       1.930900    5.510300    6.179400
H       3.498700    5.090800    6.881400
H       2.168500    5.636200    7.924000
C      -0.226900   -1.012000    9.262100
H       0.156000   -0.528400   10.157200
C      -4.703700    2.862600   11.959900
H      -4.069700    3.658700   12.367800
H      -4.283900    1.902100   12.281300
H      -5.702200    2.963000   12.402600
C      -0.610200   -0.231600    8.162000
C      -2.789700    5.347600    9.689500
H      -2.198400    5.680500   10.552200
H      -3.841100    5.547500    9.909400
H      -2.489000    5.958600    8.834100
C      -2.573400    3.891000    9.426700
C      -1.103100   -0.863100    7.011300
H      -1.402000   -0.263800    6.155000
C      -0.827400   -3.029800    8.061500
H      -0.911500   -4.112700    8.022600
C      -0.494200    1.259200    8.216400
C      -0.332800   -2.404700    9.211000
H      -0.030300   -2.999200   10.069100
B      -0.257700    4.250000    8.335100
C      -4.779200    2.946400   10.422700
H      -5.456900    2.166500   10.055500
H      -5.244300    3.898800   10.140600

55
BF2_A1_S1
F       0.358100    5.045000    9.355000
F      -0.750700    5.202600    7.355200
N       0.746800    3.319100    7.687900
N      -1.409400    3.442400    8.897600
C       3.986400    2.471500    6.078000
H       4.585600    1.648200    6.487300
H       4.537300    3.390400    6.308000
C       1.863100    1.387600    7.116600
C       3.904200    2.307700    4.543700
H       4.911000    2.285100    4.109800
H       3.353900    3.138800    4.088100
H       3.394300    1.376000    4.273900
C      -3.413300    2.856300    9.790800
C       2.644700    2.497500    6.749700
C       1.926300    3.675500    7.118500
C       2.271000   -0.045800    6.936600
H       1.773700   -0.518100    6.079100
H       2.035700   -0.655300    7.813800
H       3.349600   -0.112100    6.762500
C      -2.812200    1.669500    9.335000
C      -3.438600    0.307300    9.410200
H      -3.026300   -0.299000   10.227600
H      -3.295000   -0.264400    8.488900
H      -4.515500    0.396600    9.584200
C      -1.538000    2.036400    8.790100
C      -0.996000   -2.275900    6.894000
H      -1.213500   -2.764600    5.947600
C       0.656100    1.906100    7.691000
C       2.342300    5.096300    6.954300
H       1.612600    5.656400    6.354300
H       3.315600    5.163800    6.464400
H       2.404300    5.608300    7.924100
C      -0.451100   -1.004800    9.320400
H      -0.235100   -0.512200   10.265200
C      -4.689900    2.681700   11.988100
H      -4.016400    3.374900   12.504800
H      -4.333200    1.662200   12.173400
H      -5.688300    2.780600   12.430500
C      -0.612300   -0.229700    8.158900
C      -2.710600    5.385300    9.776200
H      -1.924800    5.769400   10.441000
H      -3.678400    5.570700   10.246200
H      -2.651700    5.976600    8.852900
C      -2.521000    3.933500    9.502200
C      -0.884300   -0.884100    6.945000
H      -1.016800   -0.296700    6.039800
C      -0.829500   -3.037800    8.055900
H      -0.913100   -4.120700    8.016100
C      -0.497100    1.254000    8.213400
C      -0.554700   -2.397100    9.269300
H      -0.420100   -2.981100   10.176300
B      -0.261500    4.283400    8.325100
C      -4.743400    2.984800   10.473900
H      -5.463800    2.302500   10.004800
H      -5.143400    3.994400   10.328200

55
BF2_A1_T1
F       0.292900    5.001400    9.398600
F      -0.688800    5.159800    7.332400
N       0.776900    3.269600    7.762500
N      -1.445000    3.400200    8.829600
C       4.040400    2.430600    6.131900
H       4.583900    1.530600    6.442400
H       4.641500    3.277800    6.482000
C       1.877800    1.368600    7.100700
C       3.964900    2.469900    4.592900
H       4.971100    2.446400    4.157800
H       3.465500    3.382000    4.245900
H       3.405000    1.611900    4.203600
C      -3.464200    2.821500    9.743200
C       2.690100    2.459300    6.798500
C       2.007300    3.631200    7.205800
C       2.206600   -0.069300    6.837700
H       1.487200   -0.536400    6.155200
H       2.200300   -0.667300    7.755900
H       3.198500   -0.156600    6.386200
C      -2.826200    1.645200    9.356300
C      -3.368600    0.258000    9.517900
H      -2.725400   -0.361500   10.153400
H      -3.456600   -0.264300    8.558500
H      -4.360400    0.287500    9.977000
C      -1.535300    2.031600    8.771600
C      -1.283900   -2.276800    6.972600
H      -1.722400   -2.745600    6.095200
C       0.657500    1.902700    7.719200
C       2.439200    5.052500    7.100700
H       1.738500    5.634700    6.489500
H       3.430700    5.123000    6.648500
H       2.471700    5.531500    8.087000
C      -0.161100   -1.056400    9.216800
H       0.276900   -0.583200   10.092500
C      -4.730200    2.902700   11.952600
H      -4.107800    3.716100   12.343300
H      -4.298200    1.955400   12.295300
H      -5.730700    2.999500   12.390500
C      -0.611400   -0.253800    8.156200
C      -2.819800    5.361200    9.632800
H      -2.043100    5.783200   10.282700
H      -3.792200    5.547300   10.093700
H      -2.772700    5.912000    8.685300
C      -2.608300    3.902600    9.420000
C      -1.173700   -0.884400    7.034500
H      -1.527100   -0.276800    6.204700
C      -0.831200   -3.063700    8.036700
H      -0.915900   -4.146400    7.990800
C      -0.494900    1.237600    8.217800
C      -0.268900   -2.449100    9.160300
H       0.085800   -3.052500    9.992200
B      -0.263600    4.240400    8.331800
C      -4.806500    2.951500   10.414000
H      -5.471100    2.154100   10.062000
H      -5.281000    3.891600   10.108700

48
BPh2_A2_S0
F       0.439700    4.838500    9.626000
F      -0.535700    5.237900    7.585000
N       0.829600    3.246800    7.828500
N      -1.398800    3.408700    8.925600
C       3.943800    2.379100    6.003500
H       4.468100    1.438400    6.208600
H       4.605100    3.172000    6.374800
C       1.832400    1.321400    7.112400
C       3.776800    2.542500    4.480000
H       4.751500    2.513800    3.977800
H       3.297300    3.497900    4.235800
H       3.155500    1.740700    4.063500
C      -3.434900    2.853600    9.740300
C       2.642200    2.411900    6.762600
C       1.994100    3.582100    7.224200
C       2.140200   -0.108600    6.764300
H       1.290000   -0.612500    6.293300
H       2.423400   -0.700000    7.645000
H       2.977300   -0.157400    6.063100
C      -2.796000    1.657600    9.380400
C      -3.424800    0.296600    9.488100
H      -2.989800   -0.298600   10.301900
H      -3.320300   -0.284700    8.566500
H      -4.493800    0.389000    9.698900
C      -1.504300    2.011900    8.870600
C       0.689600    1.852300    7.795500
C       2.458500    4.997800    7.085900
H       1.936500    5.504900    6.264300
H       3.529400    5.030500    6.870000
H       2.269000    5.573500    7.996000
C      -4.847300    2.845500   11.865900
H      -4.208800    3.588500   12.358600
H      -4.493100    1.851200   12.162400
H      -5.868900    2.969800   12.245400
C      -2.761800    5.376600    9.662500
H      -1.858600    5.870500   10.030600
H      -3.566300    5.545400   10.382300
H      -3.043000    5.869100    8.722500
C      -2.539100    3.910800    9.455900
C      -0.448600    1.233300    8.352500
B      -0.161500    4.220800    8.495300
C      -4.811100    3.012600   10.334100
H      -5.495800    2.285200    9.880500
H      -5.212900    3.998500   10.071700
C      -0.534200   -0.271700    8.402000
H      -1.010100   -0.674000    7.497400
H       0.453200   -0.722200    8.483500
H      -1.116400   -0.607200    9.258400

48
BF2_A2_S1
F       0.487100    4.826800    9.699500
F      -0.472900    5.283200    7.668000
N       0.850100    3.260700    7.867900
N      -1.364800    3.429800    8.954900
C       3.904700    2.373300    5.947900
H       4.420600    1.423300    6.131800
H       4.584800    3.160000    6.297200
C       1.817100    1.322300    7.092200
C       3.691400    2.541900    4.426900
H       4.652600    2.497500    3.900700
H       3.221400    3.505100    4.198300
H       3.046600    1.749800    4.029400
C      -3.434600    2.876400    9.707900
C       2.629300    2.413600    6.739600
C       2.003300    3.597200    7.234500
C       2.076600   -0.107800    6.708500
H       1.164500   -0.619200    6.384500
H       2.504900   -0.697400    7.531200
H       2.788200   -0.155800    5.878800
C      -2.798100    1.674200    9.351000
C      -3.433600    0.313500    9.397300
H      -3.138400   -0.263700   10.284800
H      -3.182100   -0.290000    8.519600
H      -4.523900    0.405700    9.429300
C      -1.484000    2.021600    8.899100
C       0.707500    1.853800    7.826400
C       2.475400    5.004300    7.106300
H       1.860400    5.569300    6.390900
H       3.510500    5.034600    6.757600
H       2.411600    5.537700    8.062400
C      -4.898900    2.761500   11.790600
H      -4.269500    3.464400   12.348400
H      -4.564700    1.745700   12.030100
H      -5.931500    2.873500   12.142300
C      -2.725200    5.402000    9.671600
H      -1.889600    5.843700   10.228700
H      -3.647600    5.586000   10.226600
H      -2.785100    5.944700    8.717400
C      -2.519300    3.942100    9.454600
C      -0.400800    1.213600    8.449600
B      -0.119500    4.232200    8.554300
C      -4.817700    3.029000   10.271300
H      -5.500100    2.339400    9.757300
H      -5.195900    4.036900   10.066300
C      -0.420000   -0.279600    8.644900
H      -0.877700   -0.821400    7.804300
H       0.593000   -0.668400    8.767200
H      -0.978800   -0.546200    9.544500

48
BF2_A2_T
F       0.461000    4.821600    9.666300
F      -0.501100    5.247700    7.629000
N       0.833700    3.234000    7.855200
N      -1.376100    3.398100    8.936300
C       3.937400    2.363300    5.957800
H       4.437300    1.401800    6.121500
H       4.625100    3.126900    6.342000
C       1.841600    1.322700    7.086200
C       3.740900    2.581400    4.444300
H       4.704300    2.544600    3.921900
H       3.281700    3.555900    4.241200
H       3.091200    1.809200    4.016200
C      -3.453600    2.856100    9.728400
C       2.651500    2.402300    6.741700
C       2.026200    3.580500    7.219200
C       2.087300   -0.108700    6.707400
H       1.180500   -0.592300    6.329100
H       2.448400   -0.712500    7.550800
H       2.844900   -0.169300    5.921000
C      -2.819100    1.668500    9.368000
C      -3.434400    0.301100    9.414000
H      -3.075600   -0.293600   10.264800
H      -3.224900   -0.273900    8.506100
H      -4.521100    0.377600    9.514900
C      -1.481700    2.028000    8.883500
C       0.693200    1.866400    7.819600
C       2.482800    4.993300    7.101100
H       1.848600    5.560100    6.406600
H       3.510900    5.035800    6.733700
H       2.435700    5.509900    8.066600
C      -4.883100    2.850800   11.836800
H      -4.257200    3.603700   12.330300
H      -4.521800    1.861800   12.141700
H      -5.909400    2.967100   12.205100
C      -2.752800    5.382800    9.673300
H      -1.923900    5.816000   10.245600
H      -3.682600    5.574900   10.213100
H      -2.792000    5.920200    8.717000
C      -2.557300    3.920700    9.464800
C      -0.418900    1.211800    8.413000
B      -0.140500    4.208400    8.527400
C      -4.837000    3.008700   10.304100
H      -5.507000    2.268900    9.849500
H      -5.245000    3.988900   10.031500
C      -0.453500   -0.292600    8.569500
H      -0.908000   -0.816300    7.716900
H       0.553600   -0.693400    8.697800
H      -1.012600   -0.578400    9.462300
